# Supplementary material for: Comparative analysis of circular RNAs between soybean cytoplasmic male-sterile line NJCMS1A and its maintainer NJCMS1B by high-throughput sequencing
Source: BMC Genomics. 2018 Sep 12;19:663. doi: 10.1186/s12864-018-5054-6 (PMC6134632; doi:10.1186/s12864-018-5054-6)
Supplement: Supplementary file 1 — Table S1. Divergent primers for validation of 12 randomly-selected differentially expressed circRNAs and qRT-PCR. (XLSX 10 kb) [file 12864_2018_5054_MOESM1_ESM.xlsx]

## Sheet: Table S1
Table S1. Divergent primers for validation of 12 randomly-selected differentially expressed circRNAs and qRT-PCR.
CircRNA ID	Forward Primer (5'→3')	Reverse Primer (5'→3')	PCR Product Size (bp)
gma-circRNA0002	AGACGCTATCAGCCCAACG	ACTGTCCGCTCTGTAACAAGGT	239
gma-circRNA0194	TGGAAAAGTTGAATAAGGGAGC	AGGGGCACGAAAATAGAAAGA	211
gma-circRNA0717	TTTGGTCCAGATTGGCGTTT	TGCCTTACTAATGCCTCCTCG	149
gma-circRNA1392	AGGTTGCAAATGTGCAGAAAG	GGTATTTTGGGCTTCTTGGTG	188
gma-circRNA1830	GAATGGGAGGTGTTCGCTG	GTTCTTTGGCTTTGCTGGG	166
gma-circRNA1856	GCTAAATGGAACACGGGACC	CAGTGAGGGGCAGATTGAAGTA	220
gma-circRNA2087	CTGGCAGAATGTATGAAGCGAA	GCCTTCCTTCCCACCACTGTA	221
gma-circRNA2251	TGACCGCCGTGAACTGGAT	TTGCCAATGACATCACAGCC	174
gma-circRNA2252	TGACCGCCGTGAACTGGAT	ACGCCCCAACGGTTCAAT	191
gma-circRNA2468	AGACTACCCCTGCTGGTGAATA	GGTGATCCAGCTGTAGATGCTT	178
gma-circRNA2483	AAAGAAAGCAAAGGTTGGTGAG	CAAACATATGGGCAAGCAGAA	188
gma-circRNA2848	GTGGTTTCCTGCACCCACTA	GCAACAACAAAATTCAGCTCCT	162
Convergent primers for gma-circRNA0002 as a control.
CircRNA ID	Forward Primer (5'→3')	Reverse Primer (5'→3')	PCR Product Size (bp)
gma-circRNA0002	CCCACTGAGATCAATGATGGAA	TGAAGCCTCATCAAGACCAAGA	213
