# Supplementary material for: Comparative analysis of circular RNAs between soybean cytoplasmic male-sterile line NJCMS1A and its maintainer NJCMS1B by high-throughput sequencing
Source: BMC Genomics. 2018 Sep 12;19:663. doi: 10.1186/s12864-018-5054-6 (PMC6134632; doi:10.1186/s12864-018-5054-6)
Supplement: Supplementary file 2 — Table S2. The circRNAs identified in NJCMS1A and NJCMS1B. (XLSX 254 kb) [file 12864_2018_5054_MOESM2_ESM.xlsx]

## Sheet: Table S2
Table S2. The circRNAs identified in NJCMS1A and NJCMS1B.
CircRNA ID	Chromosome	Start	End	Strand	Length	Spliced Length	Parental Gene	Feature	CircRNA Type
gma-circRNA0001	Chr01	1038772	1039249	-	477	477	NA	NA	intergenic circRNA
gma-circRNA0002	Chr01	14066992	14067862	-	870	662	Glyma.01G073400.Wm82.a2.v1;	exon:14066992-14067654,;	exonic circRNA
gma-circRNA0003	Chr01	14069681	14071021	-	1340	1340	NA	NA	intergenic circRNA
gma-circRNA0004	Chr01	14207373	14207613	+	240	240	NA	NA	intergenic circRNA
gma-circRNA0005	Chr01	14644203	14644690	+	487	228	Glyma.01G074000.Wm82.a2.v1;	exon:14644203-14644431,;	exonic circRNA
gma-circRNA0006	Chr01	14666234	14667458	+	1224	936	Glyma.01G074000.Wm82.a2.v1;	exon:14666234-14666429,intron:14666429-14667170,;	exon-intron circRNA
gma-circRNA0007	Chr01	1498561	1498772	-	211	211	NA	NA	intergenic circRNA
gma-circRNA0008	Chr01	1580164	1580595	-	431	431	NA	NA	intergenic circRNA
gma-circRNA0009	Chr01	16836301	16837280	+	979	778	Glyma.01G075300.Wm82.a2.v1;	exon:16837129-16837292,exon:16836301-16836523,intron:16836523-16836916,;	exon-intron circRNA
gma-circRNA0010	Chr01	16872753	16880748	+	7995	6489	Glyma.01G075400.Wm82.a2.v1;	intron:16872825-16876568,intron:16878855-16880099,intron:16876664-16877440,intron:16877731-16878457,;	intronic circRNA
gma-circRNA0011	Chr01	16876568	16880748	+	4180	1502	Glyma.01G075400.Wm82.a2.v1;	intron:16877731-16878457,intron:16876664-16877440,;	intronic circRNA
gma-circRNA0012	Chr01	170733	173858	+	3125	2593	Glyma.01G000900.Wm82.a2.v1;	intron:170883-173240,intron:173539-173775,;	intronic circRNA
gma-circRNA0013	Chr01	1745381	1745582	+	201	201	Glyma.01G018100.Wm82.a2.v1;	exon:1745258-1745906,;	exonic circRNA
gma-circRNA0014	Chr01	1745390	1745591	+	201	201	Glyma.01G018100.Wm82.a2.v1;	exon:1745258-1745906,;	exonic circRNA
gma-circRNA0015	Chr01	1752620	1753064	-	444	444	NA	NA	intergenic circRNA
gma-circRNA0016	Chr01	18754231	18754388	+	157	157	NA	NA	intergenic circRNA
gma-circRNA0017	Chr01	18850715	18853104	+	2389	1719	Glyma.01G077300.Wm82.a2.v1;	intron:18850781-18851105,intron:18851565-18852960,;	intronic circRNA
gma-circRNA0018	Chr01	19004287	19004685	-	398	398	NA	NA	intergenic circRNA
gma-circRNA0019	Chr01	19005575	19005765	-	190	190	Glyma.01G077400.Wm82.a2.v1;	intron:19004685-19007678,;	intronic circRNA
gma-circRNA0020	Chr01	19008728	19008920	-	192	192	NA	NA	intergenic circRNA
gma-circRNA0021	Chr01	199405	199679	+	274	274	NA	NA	intergenic circRNA
gma-circRNA0022	Chr01	2010292	2010803	-	511	511	NA	NA	intergenic circRNA
gma-circRNA0023	Chr01	2031828	2032022	-	194	194	NA	NA	intergenic circRNA
gma-circRNA0024	Chr01	2161020	2161820	+	800	596	Glyma.01G021300.Wm82.a2.v1;	intron:2161165-2161761,;	intronic circRNA
gma-circRNA0025	Chr01	228880	230878	-	1998	178	Glyma.01G001300.Wm82.a2.v1;	exon:230369-230547,;	exonic circRNA
gma-circRNA0026	Chr01	2289224	2289531	-	307	307	Glyma.01G022700.Wm82.a2.v1;	intron:2289207-2289532,;	intronic circRNA
gma-circRNA0027	Chr01	234820	234987	-	167	167	NA	NA	intergenic circRNA
gma-circRNA0028	Chr01	2438142	2438949	-	807	807	NA	NA	intergenic circRNA
gma-circRNA0029	Chr01	24814082	24814524	-	442	442	NA	NA	intergenic circRNA
gma-circRNA0030	Chr01	24840804	24843295	-	2491	225	Glyma.01G084500.Wm82.a2.v1;	exon:24840804-24841029,;	exonic circRNA
gma-circRNA0031	Chr01	25570050	25571080	-	1030	1030	NA	NA	intergenic circRNA
gma-circRNA0032	Chr01	26208898	26210345	-	1447	1006	Glyma.01G087000.Wm82.a2.v1;	intron:26209243-26210056,intron:26208978-26209171,;	intronic circRNA
gma-circRNA0033	Chr01	26209001	26209171	-	170	170	NA	NA	intergenic circRNA
gma-circRNA0034	Chr01	26209171	26210345	-	1174	813	Glyma.01G087000.Wm82.a2.v1;	intron:26209243-26210056,;	intronic circRNA
gma-circRNA0035	Chr01	27007672	27009085	+	1413	913	Glyma.01G089100.Wm82.a2.v1;	intron:27008631-27008925,intron:27007903-27008522,;	intronic circRNA
gma-circRNA0036	Chr01	27706	28264	-	558	558	NA	NA	intergenic circRNA
gma-circRNA0037	Chr01	2801807	2804132	-	2325	1100	Glyma.01G026700.Wm82.a2.v1;	intron:2802330-2803097,exon:2803321-2803495,exon:2803973-2804132,;	exon-intron circRNA
gma-circRNA0038	Chr01	28577657	28577944	-	287	287	NA	NA	intergenic circRNA
gma-circRNA0039	Chr01	29737044	29737237	+	193	193	Glyma.01G095500.Wm82.a2.v1;	intron:29737044-29737261,;	intronic circRNA
gma-circRNA0040	Chr01	31365330	31365504	+	174	174	NA	NA	intergenic circRNA
gma-circRNA0041	Chr01	3137500	3137716	+	216	216	NA	NA	intergenic circRNA
gma-circRNA0042	Chr01	32021209	32021460	-	251	251	NA	NA	intergenic circRNA
gma-circRNA0043	Chr01	3208319	3208889	+	570	570	NA	NA	intergenic circRNA
gma-circRNA0044	Chr01	3236525	3236709	-	184	184	NA	NA	intergenic circRNA
gma-circRNA0045	Chr01	33020875	33021574	+	699	328	Glyma.01G099100.Wm82.a2.v1;	intron:33020977-33021305,;	intronic circRNA
gma-circRNA0046	Chr01	347802	348045	-	243	243	NA	NA	intergenic circRNA
gma-circRNA0047	Chr01	3628487	3628649	-	162	162	NA	NA	intergenic circRNA
gma-circRNA0048	Chr01	371440	371772	+	332	332	Glyma.01G003100.Wm82.a2.v1;	intron:370185-371789,;	intronic circRNA
gma-circRNA0049	Chr01	38162445	38163644	+	1199	1199	NA	NA	intergenic circRNA
gma-circRNA0050	Chr01	4006534	4008222	-	1688	1239	Glyma.01G037700.Wm82.a2.v1;	intron:4006590-4007401,intron:4007506-4007934,;	intronic circRNA
gma-circRNA0051	Chr01	40826379	40827434	+	1055	380	Glyma.01G118800.Wm82.a2.v1;	exon:40826379-40826759,;	exonic circRNA
gma-circRNA0052	Chr01	40826379	40827823	+	1444	650	Glyma.01G118800.Wm82.a2.v1;	exon:40826379-40826759,intron:40827434-40827704,;	exon-intron circRNA
gma-circRNA0053	Chr01	40827704	40883643	+	55939	29048	Glyma.01G118800.Wm82.a2.v1;Glyma.01G118900.Wm82.a2.v1;	exon:40837538-40837788,intron:40827823-40837222,intron:40838293-40838823,intron:40837788-40838142,exon:40837222-40837433,;intron:40863653-40863921,intron:40862939-40863218,intron:40865666-40870141,exon:40882591-40882971,intron:40864978-40865603,intron:40870510-40882591,exon:40883215-40883411,;	exon-intron circRNA
gma-circRNA0054	Chr01	42529181	42532873	+	3692	3545	Glyma.01G123300.Wm82.a2.v1;	intron:42529438-42532726,exon:42529181-42529438,;	exon-intron circRNA
gma-circRNA0055	Chr01	43218999	43219446	+	447	447	NA	NA	intergenic circRNA
gma-circRNA0056	Chr01	4676284	4676450	-	166	166	NA	NA	intergenic circRNA
gma-circRNA0057	Chr01	46942855	46943887	-	1032	785	Glyma.01G140600.Wm82.a2.v1;	intron:46942994-46943779,;	intronic circRNA
gma-circRNA0058	Chr01	47883472	47883721	-	249	249	Glyma.01G144500.Wm82.a2.v1;	intron:47883453-47883721,;	intronic circRNA
gma-circRNA0059	Chr01	48129271	48129709	+	438	219	Glyma.01G146100.Wm82.a2.v1;	intron:48129341-48129560,;	intronic circRNA
gma-circRNA0060	Chr01	49103464	49104231	+	767	470	Glyma.01G153600.Wm82.a2.v1;	intron:49103761-49104025,exon:49104025-49104231,;	exon-intron circRNA
gma-circRNA0061	Chr01	50013613	50016461	-	2848	827	Glyma.01G162100.Wm82.a2.v1;	intron:50013762-50014274,exon:50014780-50015095,;	exon-intron circRNA
gma-circRNA0062	Chr01	50624743	50624913	-	170	170	NA	NA	intergenic circRNA
gma-circRNA0063	Chr01	50651392	50652684	+	1292	925	Glyma.01G169000.Wm82.a2.v1;	intron:50651472-50652209,exon:50652209-50652397,;	exon-intron circRNA
gma-circRNA0064	Chr01	50727023	50728006	-	983	768	Glyma.01G169800.Wm82.a2.v1;	intron:50727129-50727897,;	intronic circRNA
gma-circRNA0065	Chr01	50727897	50731246	-	3349	2678	Glyma.01G169800.Wm82.a2.v1;	intron:50728006-50728599,intron:50728697-50729741,intron:50729822-50730575,intron:50730856-50731144,;	intronic circRNA
gma-circRNA0066	Chr01	50783616	50784665	+	1049	769	Glyma.01G170600.Wm82.a2.v1;	exon:50783616-50783865,intron:50784064-50784584,;	exon-intron circRNA
gma-circRNA0067	Chr01	51044544	51044857	+	313	313	Glyma.01G173400.Wm82.a2.v1;	exon:51044544-51044857,;	exonic circRNA
gma-circRNA0068	Chr01	51063045	51063450	+	405	405	NA	NA	intergenic circRNA
gma-circRNA0069	Chr01	51174254	51174562	+	308	308	Glyma.01G175200.Wm82.a2.v1;	intron:51174254-51174592,;	intronic circRNA
gma-circRNA0070	Chr01	51269574	51272014	-	2440	2440	NA	NA	intergenic circRNA
gma-circRNA0071	Chr01	51344839	51345438	-	599	290	Glyma.01G176800.Wm82.a2.v1;	exon:51344839-51345129,;	exonic circRNA
gma-circRNA0072	Chr01	51378636	51379468	-	832	832	NA	NA	intergenic circRNA
gma-circRNA0073	Chr01	51810134	51810329	-	195	195	Glyma.01G182500.Wm82.a2.v1;	exon:51810134-51810329,;	exonic circRNA
gma-circRNA0074	Chr01	51911399	51911642	+	243	243	NA	NA	intergenic circRNA
gma-circRNA0075	Chr01	51995927	51997011	-	1084	650	Glyma.01G184600.Wm82.a2.v1;	intron:51996247-51996897,;	intronic circRNA
gma-circRNA0076	Chr01	52112459	52112690	-	231	231	NA	NA	intergenic circRNA
gma-circRNA0077	Chr01	52131411	52132213	+	802	296	Glyma.01G186000.Wm82.a2.v1;	intron:52131513-52131809,;	intronic circRNA
gma-circRNA0078	Chr01	52178400	52179564	-	1164	486	Glyma.01G186400.Wm82.a2.v1;	intron:52178541-52179027,;	intronic circRNA
gma-circRNA0079	Chr01	52407384	52407754	-	370	370	NA	NA	intergenic circRNA
gma-circRNA0080	Chr01	52657754	52658383	-	629	629	Glyma.01G192200.Wm82.a2.v1;	intron:52657945-52658181,exon:52657754-52657955,exon:52658181-52658383,;	exon-intron circRNA
gma-circRNA0081	Chr01	52913885	52914162	+	277	277	Glyma.01G194900.Wm82.a2.v1;	exon:52913885-52914162,;	exonic circRNA
gma-circRNA0082	Chr01	53348326	53349011	+	685	617	Glyma.01G199700.Wm82.a2.v1;	intron:53348415-53348840,exon:53348840-53349032,;	exon-intron circRNA
gma-circRNA0083	Chr01	53544181	53544333	-	152	152	NA	NA	intergenic circRNA
gma-circRNA0084	Chr01	53572336	53572578	-	242	242	NA	NA	intergenic circRNA
gma-circRNA0085	Chr01	53586209	53586444	-	235	235	Glyma.01G203100.Wm82.a2.v1;	intron:53586182-53586444,;	intronic circRNA
gma-circRNA0086	Chr01	53587564	53590316	-	2752	2752	NA	NA	intergenic circRNA
gma-circRNA0087	Chr01	53869411	53869735	+	324	324	NA	NA	intergenic circRNA
gma-circRNA0088	Chr01	53904036	53905616	+	1580	1309	Glyma.01G207000.Wm82.a2.v1;	intron:53904262-53905571,;	intronic circRNA
gma-circRNA0089	Chr01	53965627	53965869	+	242	242	Glyma.01G207800.Wm82.a2.v1;	exon:53965627-53965869,;	exonic circRNA
gma-circRNA0090	Chr01	53969223	53969499	+	276	276	Glyma.01G207800.Wm82.a2.v1;	intron:53969223-53969527,;	intronic circRNA
gma-circRNA0091	Chr01	54033688	54033865	+	177	177	Glyma.01G208600.Wm82.a2.v1;	exon:54032200-54033897,;	exonic circRNA
gma-circRNA0092	Chr01	54106757	54108616	-	1859	1652	Glyma.01G209500.Wm82.a2.v1;	exon:54108426-54108616,intron:54106996-54107477,intron:54107684-54108426,exon:54106757-54106996,;	exon-intron circRNA
gma-circRNA0093	Chr01	54133094	54133381	+	287	287	Glyma.01G209800.Wm82.a2.v1;	exon:54133094-54133381,;	exonic circRNA
gma-circRNA0094	Chr01	54133094	54134170	+	1076	672	Glyma.01G209800.Wm82.a2.v1;	exon:54133094-54133381,intron:54133381-54133766,;	exon-intron circRNA
gma-circRNA0095	Chr01	54192436	54192619	-	183	183	Glyma.01G210600.Wm82.a2.v1;	intron:54192413-54192619,;	intronic circRNA
gma-circRNA0096	Chr01	54499310	54499940	+	630	630	NA	NA	intergenic circRNA
gma-circRNA0097	Chr01	54608697	54609494	-	797	557	Glyma.01G215500.Wm82.a2.v1;	intron:54608830-54609387,;	intronic circRNA
gma-circRNA0098	Chr01	54917669	54918031	-	362	362	NA	NA	intergenic circRNA
gma-circRNA0099	Chr01	5506066	5508778	+	2712	2030	Glyma.01G047100.Wm82.a2.v1;	exon:5507984-5508176,intron:5508379-5508581,intron:5507182-5507984,intron:5506490-5507127,exon:5508581-5508778,;	exon-intron circRNA
gma-circRNA0100	Chr01	55285945	55286183	-	238	238	NA	NA	intergenic circRNA
gma-circRNA0101	Chr01	55506717	55510718	+	4001	2991	Glyma.01G226700.Wm82.a2.v1;	exon:55506928-55507245,intron:55509575-55510622,intron:55507855-55509482,;	exon-intron circRNA
gma-circRNA0102	Chr01	55569612	55569817	-	205	205	Glyma.01G227200.Wm82.a2.v1;	intron:55569162-55569970,;	intronic circRNA
gma-circRNA0103	Chr01	55776234	55776550	-	316	316	NA	NA	intergenic circRNA
gma-circRNA0104	Chr01	55879123	55883068	-	3945	204	Glyma.01G232100.Wm82.a2.v1;	exon:55879123-55879327,;	exonic circRNA
gma-circRNA0105	Chr01	55986847	55987093	-	246	246	Glyma.01G233600.Wm82.a2.v1;	exon:55985290-55987597,;	exonic circRNA
gma-circRNA0106	Chr01	56072967	56073413	-	446	446	NA	NA	intergenic circRNA
gma-circRNA0107	Chr01	56072967	56073430	-	463	463	NA	NA	intergenic circRNA
gma-circRNA0108	Chr01	56117320	56117692	-	372	372	NA	NA	intergenic circRNA
gma-circRNA0109	Chr01	56274836	56275666	-	830	830	Glyma.01G238300.Wm82.a2.v1;	intron:56274815-56275666,;	intronic circRNA
gma-circRNA0110	Chr01	56303825	56304488	+	663	584	Glyma.01G238700.Wm82.a2.v1;	intron:56303904-56304188,exon:56304188-56304488,;	exon-intron circRNA
gma-circRNA0111	Chr01	56329088	56329891	-	803	315	Glyma.01G239000.Wm82.a2.v1;	intron:56329424-56329739,;	intronic circRNA
gma-circRNA0112	Chr01	56530029	56530649	-	620	620	NA	NA	intergenic circRNA
gma-circRNA0113	Chr01	56648379	56648534	+	155	155	NA	NA	intergenic circRNA
gma-circRNA0114	Chr01	56690226	56690535	-	309	309	NA	NA	intergenic circRNA
gma-circRNA0115	Chr01	56717739	56720461	+	2722	1168	Glyma.01G244700.Wm82.a2.v1;	intron:56717964-56718543,intron:56719754-56720343,;	intronic circRNA
gma-circRNA0116	Chr01	56739287	56739538	-	251	251	NA	NA	intergenic circRNA
gma-circRNA0117	Chr01	56739287	56739549	-	262	262	NA	NA	intergenic circRNA
gma-circRNA0118	Chr01	56758354	56758653	+	299	299	NA	NA	intergenic circRNA
gma-circRNA0119	Chr01	56815876	56816489	-	613	324	Glyma.01G245700.Wm82.a2.v1;	intron:56816035-56816359,;	intronic circRNA
gma-circRNA0120	Chr01	6088143	6089039	+	896	435	Glyma.01G051400.Wm82.a2.v1;	intron:6088486-6088921,;	intronic circRNA
gma-circRNA0121	Chr01	6635763	6636020	-	257	257	NA	NA	intergenic circRNA
gma-circRNA0122	Chr01	6713897	6714302	-	405	405	Glyma.01G053300.Wm82.a2.v1;	exon:6713897-6714302,;	exonic circRNA
gma-circRNA0123	Chr01	7508449	7508764	-	315	315	Glyma.01G057100.Wm82.a2.v1;	exon:7507969-7509412,;	exonic circRNA
gma-circRNA0124	Chr01	7508954	7509328	-	374	374	Glyma.01G057100.Wm82.a2.v1;	exon:7507969-7509412,;	exonic circRNA
gma-circRNA0125	Chr01	818507	818789	-	282	282	NA	NA	intergenic circRNA
gma-circRNA0126	Chr01	831393	831768	-	375	375	Glyma.01G008500.Wm82.a2.v1;	intron:831368-831768,;	intronic circRNA
gma-circRNA0127	Chr01	8378286	8378536	+	250	250	Glyma.01G060700.Wm82.a2.v1;	intron:8378286-8378559,;	intronic circRNA
gma-circRNA0128	Chr01	8618912	8619316	+	404	158	Glyma.01G062000.Wm82.a2.v1;	exon:8618941-8619099,;	exonic circRNA
gma-circRNA0129	Chr01	9498015	9498184	-	169	169	NA	NA	intergenic circRNA
gma-circRNA0130	Chr01	9500189	9500343	+	154	154	NA	NA	intergenic circRNA
gma-circRNA0131	Chr02	10025210	10025573	-	363	363	NA	NA	intergenic circRNA
gma-circRNA0132	Chr02	10275164	10277889	-	2725	1874	Glyma.02G107700.Wm82.a2.v1;	intron:10275973-10276769,intron:10276824-10277470,intron:10275347-10275581,intron:10277578-10277776,;	intronic circRNA
gma-circRNA0133	Chr02	10526739	10526974	+	235	235	NA	NA	intergenic circRNA
gma-circRNA0134	Chr02	10802504	10802761	-	257	257	Glyma.02G111700.Wm82.a2.v1;	intron:10802165-10803048,;	intronic circRNA
gma-circRNA0135	Chr02	11074798	11075494	+	696	696	NA	NA	intergenic circRNA
gma-circRNA0136	Chr02	1143326	1143615	+	289	289	Glyma.02G012800.Wm82.a2.v1;	intron:1143326-1143634,;	intronic circRNA
gma-circRNA0137	Chr02	11729863	11730835	+	972	972	NA	NA	intergenic circRNA
gma-circRNA0138	Chr02	11889282	11894721	-	5439	5439	NA	NA	intergenic circRNA
gma-circRNA0139	Chr02	11889692	11891847	-	2155	2155	NA	NA	intergenic circRNA
gma-circRNA0140	Chr02	1242077	1242294	-	217	217	Glyma.02G013700.Wm82.a2.v1;	intron:1242054-1242298,;	intronic circRNA
gma-circRNA0141	Chr02	12442717	12443175	-	458	293	Glyma.02G124400.Wm82.a2.v1;	intron:12442795-12443088,;	intronic circRNA
gma-circRNA0142	Chr02	12503953	12504201	+	248	248	Glyma.02G125100.Wm82.a2.v1;	exon:12503953-12504201,;	exonic circRNA
gma-circRNA0143	Chr02	13173728	13174354	+	626	626	NA	NA	intergenic circRNA
gma-circRNA0144	Chr02	13814030	13817247	+	3217	2054	Glyma.02G133500.Wm82.a2.v1;	intron:13814899-13815960,intron:13816089-13816556,intron:13816634-13817160,;	intronic circRNA
gma-circRNA0145	Chr02	1411305	1424256	+	12951	1724	Glyma.02G015700.Wm82.a2.v1;	intron:1412024-1412612,intron:1414420-1415082,intron:1413018-1413492,;	intronic circRNA
gma-circRNA0146	Chr02	1436011	1440372	-	4361	878	Glyma.02G016000.Wm82.a2.v1;	intron:1439685-1440249,exon:1439371-1439685,;	exon-intron circRNA
gma-circRNA0147	Chr02	14380599	14381817	+	1218	950	Glyma.02G138800.Wm82.a2.v1;	intron:14380729-14381679,;	intronic circRNA
gma-circRNA0148	Chr02	14574406	14575205	-	799	799	NA	NA	intergenic circRNA
gma-circRNA0149	Chr02	14576987	14577394	+	407	407	NA	NA	intergenic circRNA
gma-circRNA0150	Chr02	14655568	14668831	-	13263	1199	Glyma.02G141900.Wm82.a2.v1;	exon:14662107-14662508,exon:14655568-14656366,;	exonic circRNA
gma-circRNA0151	Chr02	14662107	14671037	-	8930	1401	Glyma.02G142100.Wm82.a2.v1;Glyma.02G141900.Wm82.a2.v1;	exon:14670236-14671037,exon:14668632-14668831,;exon:14662107-14662508,;	exonic circRNA
gma-circRNA0152	Chr02	14670449	14670916	-	467	467	Glyma.02G142100.Wm82.a2.v1;	exon:14670236-14671037,;	exonic circRNA
gma-circRNA0153	Chr02	14710288	14710706	+	418	229	Glyma.02G142600.Wm82.a2.v1;	exon:14710288-14710517,;	exonic circRNA
gma-circRNA0154	Chr02	14758765	14758958	-	193	193	Glyma.02G143100.Wm82.a2.v1;	exon:14758765-14758958,;	exonic circRNA
gma-circRNA0155	Chr02	14863263	14863444	+	181	181	NA	NA	intergenic circRNA
gma-circRNA0156	Chr02	14885506	14885706	-	200	200	NA	NA	intergenic circRNA
gma-circRNA0157	Chr02	14918062	14918421	+	359	359	NA	NA	intergenic circRNA
gma-circRNA0158	Chr02	14924730	14925040	-	310	310	NA	NA	intergenic circRNA
gma-circRNA0159	Chr02	14986955	14987265	-	310	310	NA	NA	intergenic circRNA
gma-circRNA0160	Chr02	15118606	15121397	-	2791	2120	Glyma.02G146500.Wm82.a2.v1;	intron:15118693-15120574,intron:15120810-15121049,;	intronic circRNA
gma-circRNA0161	Chr02	15120574	15121397	-	823	239	Glyma.02G146500.Wm82.a2.v1;	intron:15120810-15121049,;	intronic circRNA
gma-circRNA0162	Chr02	15159647	15159959	-	312	312	NA	NA	intergenic circRNA
gma-circRNA0163	Chr02	15172535	15173595	-	1060	866	Glyma.02G147000.Wm82.a2.v1;	intron:15172633-15173499,;	intronic circRNA
gma-circRNA0164	Chr02	15240397	15241242	-	845	845	NA	NA	intergenic circRNA
gma-circRNA0165	Chr02	15331564	15331965	+	401	401	NA	NA	intergenic circRNA
gma-circRNA0166	Chr02	15380364	15381741	-	1377	1028	Glyma.02G149600.Wm82.a2.v1;	exon:15380364-15380641,intron:15380641-15381392,;	exon-intron circRNA
gma-circRNA0167	Chr02	15649718	15649886	-	168	168	NA	NA	intergenic circRNA
gma-circRNA0168	Chr02	15667391	15667546	-	155	155	NA	NA	intergenic circRNA
gma-circRNA0169	Chr02	15692763	15693256	+	493	493	Glyma.02G152800.Wm82.a2.v1;	exon:15692763-15693256,;	exonic circRNA
gma-circRNA0170	Chr02	15693166	15693533	-	367	367	NA	NA	intergenic circRNA
gma-circRNA0171	Chr02	15774416	15774640	-	224	224	Glyma.02G153600.Wm82.a2.v1;	intron:15774395-15774754,;	intronic circRNA
gma-circRNA0172	Chr02	15872047	15873057	+	1010	1010	NA	NA	intergenic circRNA
gma-circRNA0173	Chr02	17748349	17748550	+	201	201	NA	NA	intergenic circRNA
gma-circRNA0174	Chr02	1807161	1808637	-	1476	373	Glyma.02G019700.Wm82.a2.v1;	intron:1807672-1808045,;	intronic circRNA
gma-circRNA0175	Chr02	1880701	1880962	+	261	261	NA	NA	intergenic circRNA
gma-circRNA0176	Chr02	21066334	21066881	-	547	547	Glyma.02G162300.Wm82.a2.v1;	exon:21066334-21066881,;	exonic circRNA
gma-circRNA0177	Chr02	21706991	21708876	-	1885	653	Glyma.02G163200.Wm82.a2.v1;	intron:21707288-21707941,;	intronic circRNA
gma-circRNA0178	Chr02	21895122	21895823	-	701	287	Glyma.02G163300.Wm82.a2.v1;	intron:21895405-21895692,;	intronic circRNA
gma-circRNA0179	Chr02	2242626	2242875	-	249	190	Glyma.02G025200.Wm82.a2.v1;	exon:2242626-2242816,;	exonic circRNA
gma-circRNA0180	Chr02	2381915	2382394	-	479	479	NA	NA	intergenic circRNA
gma-circRNA0181	Chr02	26174989	26175335	+	346	346	Glyma.02G169600.Wm82.a2.v1;	exon:26174740-26175487,;	exonic circRNA
gma-circRNA0182	Chr02	26177820	26178297	+	477	477	NA	NA	intergenic circRNA
gma-circRNA0183	Chr02	26655704	26656973	-	1269	214	Glyma.02G170600.Wm82.a2.v1;	exon:26656673-26656887,;	exonic circRNA
gma-circRNA0184	Chr02	27889274	27889487	+	213	213	NA	NA	intergenic circRNA
gma-circRNA0185	Chr02	2814385	2814800	+	415	415	NA	NA	intergenic circRNA
gma-circRNA0186	Chr02	296858	297431	+	573	573	NA	NA	intergenic circRNA
gma-circRNA0187	Chr02	30014685	30016400	-	1715	1715	Glyma.02G178300.Wm82.a2.v1;	exon:30014444-30015062,intron:30015062-30016329,;	exon-intron circRNA
gma-circRNA0188	Chr02	30016329	30016742	-	413	413	Glyma.02G178300.Wm82.a2.v1;	exon:30016329-30016742,;	exonic circRNA
gma-circRNA0189	Chr02	30016329	30018546	-	2217	413	Glyma.02G178300.Wm82.a2.v1;	exon:30016329-30016742,;	exonic circRNA
gma-circRNA0190	Chr02	31071547	31072581	-	1034	1034	NA	NA	intergenic circRNA
gma-circRNA0191	Chr02	31071547	31072616	-	1069	1069	NA	NA	intergenic circRNA
gma-circRNA0192	Chr02	3160687	3161352	+	665	665	NA	NA	intergenic circRNA
gma-circRNA0193	Chr02	3183003	3183350	-	347	347	NA	NA	intergenic circRNA
gma-circRNA0194	Chr02	3234684	3235227	-	543	543	NA	NA	intergenic circRNA
gma-circRNA0195	Chr02	3292290	3293280	-	990	486	Glyma.02G035600.Wm82.a2.v1;	intron:3292624-3293110,;	intronic circRNA
gma-circRNA0196	Chr02	34507281	34507536	-	255	255	NA	NA	intergenic circRNA
gma-circRNA0197	Chr02	35661688	35662264	-	576	576	NA	NA	intergenic circRNA
gma-circRNA0198	Chr02	36479492	36479844	-	352	352	NA	NA	intergenic circRNA
gma-circRNA0199	Chr02	38438933	38441878	-	2945	2501	Glyma.02G200700.Wm82.a2.v1;	intron:38439104-38439358,intron:38439484-38441731,;	intronic circRNA
gma-circRNA0200	Chr02	38441731	38442676	-	945	945	NA	NA	intergenic circRNA
gma-circRNA0201	Chr02	38755327	38755758	+	431	431	NA	NA	intergenic circRNA
gma-circRNA0202	Chr02	38874282	38874749	+	467	467	NA	NA	intergenic circRNA
gma-circRNA0203	Chr02	38944605	38945842	+	1237	1014	Glyma.02G204000.Wm82.a2.v1;	intron:38945399-38945746,exon:38944605-38944831,intron:38944831-38945272,;	exon-intron circRNA
gma-circRNA0204	Chr02	39195908	39196444	-	536	536	NA	NA	intergenic circRNA
gma-circRNA0205	Chr02	39490376	39490978	-	602	602	NA	NA	intergenic circRNA
gma-circRNA0206	Chr02	39735760	39736544	-	784	784	Glyma.02G211900.Wm82.a2.v1;	exon:39735746-39736544,;	exonic circRNA
gma-circRNA0207	Chr02	39878908	39879195	+	287	287	NA	NA	intergenic circRNA
gma-circRNA0208	Chr02	39982542	39982841	-	299	299	Glyma.02G213700.Wm82.a2.v1;	intron:39982517-39982838,;	intronic circRNA
gma-circRNA0209	Chr02	40198357	40198573	-	216	216	NA	NA	intergenic circRNA
gma-circRNA0210	Chr02	40308625	40308917	-	292	292	NA	NA	intergenic circRNA
gma-circRNA0211	Chr02	40712351	40712622	-	271	271	NA	NA	intergenic circRNA
gma-circRNA0212	Chr02	40731087	40731379	+	292	292	NA	NA	intergenic circRNA
gma-circRNA0213	Chr02	40824504	40825047	+	543	271	Glyma.02G220400.Wm82.a2.v1;	exon:40824776-40825047,;	exonic circRNA
gma-circRNA0214	Chr02	40901902	40902487	-	585	585	Glyma.02G221300.Wm82.a2.v1;	intron:40901874-40902487,;	intronic circRNA
gma-circRNA0215	Chr02	41066552	41069047	+	2495	404	Glyma.02G222900.Wm82.a2.v1;	exon:41066552-41066956,;	exonic circRNA
gma-circRNA0216	Chr02	4169316	4169476	-	160	160	NA	NA	intergenic circRNA
gma-circRNA0217	Chr02	41757112	41757460	+	348	348	NA	NA	intergenic circRNA
gma-circRNA0218	Chr02	41896487	41897100	+	613	210	Glyma.02G231800.Wm82.a2.v1;	exon:41896487-41896697,;	exonic circRNA
gma-circRNA0219	Chr02	42688493	42689002	-	509	240	Glyma.02G238300.Wm82.a2.v1;	exon:42688762-42689002,;	exonic circRNA
gma-circRNA0220	Chr02	42724703	42725152	-	449	258	Glyma.02G238700.Wm82.a2.v1;	exon:42724885-42725143,;	exonic circRNA
gma-circRNA0221	Chr02	4312019	4312313	-	294	294	NA	NA	intergenic circRNA
gma-circRNA0222	Chr02	43332204	43332505	+	301	301	NA	NA	intergenic circRNA
gma-circRNA0223	Chr02	4385292	4385487	-	195	195	Glyma.02G047700.Wm82.a2.v1;	exon:4384779-4386714,;	exonic circRNA
gma-circRNA0224	Chr02	4424037	4424619	-	582	219	Glyma.02G048200.Wm82.a2.v1;	exon:4424400-4424619,;	exonic circRNA
gma-circRNA0225	Chr02	4424037	4425476	-	1439	964	Glyma.02G048200.Wm82.a2.v1;	exon:4424400-4424619,intron:4424619-4425364,;	exon-intron circRNA
gma-circRNA0226	Chr02	4425364	4425760	-	396	396	NA	NA	intergenic circRNA
gma-circRNA0227	Chr02	44596301	44602019	+	5718	5718	NA	NA	intergenic circRNA
gma-circRNA0228	Chr02	4487147	4488173	+	1026	1026	Glyma.02G049300.Wm82.a2.v1;	intron:4487259-4487973,exon:4487973-4488316,;	exon-intron circRNA
gma-circRNA0229	Chr02	4502991	4513141	-	10150	4697	Glyma.02G049600.Wm82.a2.v1;	intron:4503198-4507895,;	intronic circRNA
gma-circRNA0230	Chr02	45149095	45149283	+	188	188	NA	NA	intergenic circRNA
gma-circRNA0231	Chr02	45149104	45149283	+	179	179	NA	NA	intergenic circRNA
gma-circRNA0232	Chr02	45149104	45149328	+	224	224	NA	NA	intergenic circRNA
gma-circRNA0233	Chr02	45149104	45149373	+	269	269	NA	NA	intergenic circRNA
gma-circRNA0234	Chr02	45149104	45149375	+	271	271	NA	NA	intergenic circRNA
gma-circRNA0235	Chr02	45149113	45149289	-	176	176	NA	NA	intergenic circRNA
gma-circRNA0236	Chr02	45149113	45149293	-	180	180	NA	NA	intergenic circRNA
gma-circRNA0237	Chr02	45149113	45149313	-	200	200	NA	NA	intergenic circRNA
gma-circRNA0238	Chr02	45149113	45149319	-	206	206	NA	NA	intergenic circRNA
gma-circRNA0239	Chr02	45149113	45149321	-	208	208	NA	NA	intergenic circRNA
gma-circRNA0240	Chr02	45149113	45149344	-	231	231	NA	NA	intergenic circRNA
gma-circRNA0241	Chr02	45149113	45149383	-	270	270	NA	NA	intergenic circRNA
gma-circRNA0242	Chr02	45149113	45149386	-	273	159	Glyma.02G267000.Wm82.a2.v1;	exon:45149236-45149395,;	exonic circRNA
gma-circRNA0243	Chr02	45149118	45149373	+	255	255	NA	NA	intergenic circRNA
gma-circRNA0244	Chr02	45149126	45149386	-	260	159	Glyma.02G267000.Wm82.a2.v1;	exon:45149236-45149395,;	exonic circRNA
gma-circRNA0245	Chr02	45149131	45149373	+	242	242	NA	NA	intergenic circRNA
gma-circRNA0246	Chr02	45149134	45149328	+	194	194	NA	NA	intergenic circRNA
gma-circRNA0247	Chr02	45149145	45149373	+	228	228	NA	NA	intergenic circRNA
gma-circRNA0248	Chr02	45149145	45149375	+	230	230	NA	NA	intergenic circRNA
gma-circRNA0249	Chr02	45149154	45149352	-	198	198	NA	NA	intergenic circRNA
gma-circRNA0250	Chr02	45149154	45149355	-	201	201	NA	NA	intergenic circRNA
gma-circRNA0251	Chr02	45149154	45149386	-	232	159	Glyma.02G267000.Wm82.a2.v1;	exon:45149236-45149395,;	exonic circRNA
gma-circRNA0252	Chr02	45149186	45149373	+	187	187	NA	NA	intergenic circRNA
gma-circRNA0253	Chr02	45169231	45169416	-	185	185	Glyma.02G267300.Wm82.a2.v1;	intron:45169209-45169416,;	intronic circRNA
gma-circRNA0254	Chr02	45517502	45517748	+	246	246	Glyma.02G271300.Wm82.a2.v1;	exon:45517502-45517748,;	exonic circRNA
gma-circRNA0255	Chr02	45518968	45519147	-	179	179	NA	NA	intergenic circRNA
gma-circRNA0256	Chr02	45541354	45541729	-	375	375	Glyma.02G271500.Wm82.a2.v1;	intron:45541319-45541729,;	intronic circRNA
gma-circRNA0257	Chr02	45631891	45632081	+	190	190	NA	NA	intergenic circRNA
gma-circRNA0258	Chr02	45644979	45645777	-	798	798	NA	NA	intergenic circRNA
gma-circRNA0259	Chr02	45685637	45685823	-	186	186	NA	NA	intergenic circRNA
gma-circRNA0260	Chr02	46160760	46161254	+	494	494	Glyma.02G279300.Wm82.a2.v1;	intron:46160759-46161276,;	intronic circRNA
gma-circRNA0261	Chr02	46960850	46961461	+	611	611	NA	NA	intergenic circRNA
gma-circRNA0262	Chr02	47140445	47147646	+	7201	3598	Glyma.02G292300.Wm82.a2.v1;	intron:47141610-47142012,exon:47147450-47147771,intron:47144897-47145586,intron:47142886-47143569,intron:47144060-47144578,intron:47142110-47142379,exon:47144740-47144897,intron:47140850-47141409,;	exon-intron circRNA
gma-circRNA0263	Chr02	47197293	47197488	+	195	195	NA	NA	intergenic circRNA
gma-circRNA0264	Chr02	47261274	47261918	+	644	252	Glyma.02G294200.Wm82.a2.v1;	exon:47261487-47261739,;	exonic circRNA
gma-circRNA0265	Chr02	48058095	48059921	+	1826	1826	Glyma.02G305900.Wm82.a2.v1;	exon:48059645-48059921,exon:48058095-48058551,intron:48058551-48059645,;	exon-intron circRNA
gma-circRNA0266	Chr02	48157933	48158246	-	313	313	NA	NA	intergenic circRNA
gma-circRNA0267	Chr02	48195175	48196202	+	1027	322	Glyma.02G307900.Wm82.a2.v1;	intron:48195387-48195709,;	intronic circRNA
gma-circRNA0268	Chr02	48404228	48413545	+	9317	7324	Glyma.02G310900.Wm82.a2.v1;	intron:48404336-48411660,;	intronic circRNA
gma-circRNA0269	Chr02	5008237	5008856	-	619	334	Glyma.02G055500.Wm82.a2.v1;	intron:5008345-5008679,;	intronic circRNA
gma-circRNA0270	Chr02	504816	505212	-	396	396	Glyma.02G004600.Wm82.a2.v1;	intron:504545-504978,exon:504978-505212,;	exon-intron circRNA
gma-circRNA0271	Chr02	5620331	5620749	+	418	418	NA	NA	intergenic circRNA
gma-circRNA0272	Chr02	5921823	5922218	+	395	395	NA	NA	intergenic circRNA
gma-circRNA0273	Chr02	5957965	5958443	+	478	478	NA	NA	intergenic circRNA
gma-circRNA0274	Chr02	5992108	5992526	+	418	418	Glyma.02G068000.Wm82.a2.v1;	intron:5992108-5992545,;	intronic circRNA
gma-circRNA0275	Chr02	6312819	6313073	-	254	254	Glyma.02G071900.Wm82.a2.v1;	intron:6312798-6313074,;	intronic circRNA
gma-circRNA0276	Chr02	6480367	6481700	-	1333	823	Glyma.02G074200.Wm82.a2.v1;	intron:6480642-6481465,;	intronic circRNA
gma-circRNA0277	Chr02	6976373	6976649	+	276	276	NA	NA	intergenic circRNA
gma-circRNA0278	Chr02	7114090	7114343	-	253	253	NA	NA	intergenic circRNA
gma-circRNA0279	Chr02	7449150	7449520	+	370	370	NA	NA	intergenic circRNA
gma-circRNA0280	Chr02	7840414	7841431	-	1017	1017	NA	NA	intergenic circRNA
gma-circRNA0281	Chr02	7936992	7937683	+	691	640	Glyma.02G090200.Wm82.a2.v1;	exon:7937447-7937683,intron:7937043-7937447,;	exon-intron circRNA
gma-circRNA0282	Chr02	8025877	8026100	-	223	223	NA	NA	intergenic circRNA
gma-circRNA0283	Chr02	8453011	8454509	+	1498	1138	Glyma.02G094300.Wm82.a2.v1;	intron:8453140-8454062,exon:8454062-8454278,;	exon-intron circRNA
gma-circRNA0284	Chr02	8704261	8704617	-	356	356	Glyma.02G096800.Wm82.a2.v1;	intron:8704236-8704617,;	intronic circRNA
gma-circRNA0285	Chr02	8742545	8743229	+	684	380	Glyma.02G097300.Wm82.a2.v1;	intron:8742594-8742974,;	intronic circRNA
gma-circRNA0286	Chr02	876110	877497	+	1387	934	Glyma.02G008600.Wm82.a2.v1;	intron:876563-876870,exon:876870-877497,;	exon-intron circRNA
gma-circRNA0287	Chr02	8773844	8774036	+	192	192	Glyma.02G097600.Wm82.a2.v1;	intron:8773844-8774049,;	intronic circRNA
gma-circRNA0288	Chr02	8989756	8990132	-	376	210	Glyma.02G098300.Wm82.a2.v1;	exon:8989922-8990132,;	exonic circRNA
gma-circRNA0289	Chr02	905510	905797	-	287	287	NA	NA	intergenic circRNA
gma-circRNA0290	Chr02	9975009	9975204	+	195	195	NA	NA	intergenic circRNA
gma-circRNA0291	Chr02	998443	998759	-	316	316	Glyma.02G010500.Wm82.a2.v1;	intron:998344-998759,;	intronic circRNA
gma-circRNA0292	Chr03	13351306	13351561	-	255	255	Glyma.03G066600.Wm82.a2.v1;	exon:13351306-13351561,;	exonic circRNA
gma-circRNA0293	Chr03	1479165	1480564	-	1399	338	Glyma.03G014700.Wm82.a2.v1;	intron:1480121-1480459,;	intronic circRNA
gma-circRNA0294	Chr03	16865321	16865483	+	162	162	NA	NA	intergenic circRNA
gma-circRNA0295	Chr03	17106785	17107115	+	330	330	Glyma.03G071700.Wm82.a2.v1;	exon:17106090-17107710,;	exonic circRNA
gma-circRNA0296	Chr03	19184179	19184455	-	276	276	NA	NA	intergenic circRNA
gma-circRNA0297	Chr03	21945212	21945747	+	535	535	NA	NA	intergenic circRNA
gma-circRNA0298	Chr03	23066213	23066760	+	547	178	Glyma.03G083100.Wm82.a2.v1;	exon:23066582-23066760,;	exonic circRNA
gma-circRNA0299	Chr03	23066426	23066760	+	334	178	Glyma.03G083100.Wm82.a2.v1;	exon:23066582-23066760,;	exonic circRNA
gma-circRNA0300	Chr03	23079357	23080745	+	1388	999	Glyma.03G083100.Wm82.a2.v1;	intron:23079488-23080487,;	intronic circRNA
gma-circRNA0301	Chr03	25505935	25506179	-	244	244	NA	NA	intergenic circRNA
gma-circRNA0302	Chr03	25507459	25507886	+	427	261	Glyma.03G086200.Wm82.a2.v1;	exon:25507459-25507720,;	exonic circRNA
gma-circRNA0303	Chr03	26533415	26534428	+	1013	568	Glyma.03G089000.Wm82.a2.v1;	exon:26533860-26534428,;	exonic circRNA
gma-circRNA0304	Chr03	26676606	26676979	-	373	373	NA	NA	intergenic circRNA
gma-circRNA0305	Chr03	26750490	26750978	+	488	488	NA	NA	intergenic circRNA
gma-circRNA0306	Chr03	27187486	27189299	-	1813	1161	Glyma.03G091800.Wm82.a2.v1;	intron:27187995-27189156,;	intronic circRNA
gma-circRNA0307	Chr03	27908659	27910172	-	1513	430	Glyma.03G094300.Wm82.a2.v1;	intron:27908779-27909209,;	intronic circRNA
gma-circRNA0308	Chr03	27913095	27921314	-	8219	4845	Glyma.03G094300.Wm82.a2.v1;Glyma.03G094500.Wm82.a2.v1;	intron:27914890-27915276,intron:27913766-27914517,;intron:27916958-27920666,;	intronic circRNA
gma-circRNA0309	Chr03	27920666	27921314	-	648	648	NA	NA	intergenic circRNA
gma-circRNA0310	Chr03	29812004	29812290	-	286	286	NA	NA	intergenic circRNA
gma-circRNA0311	Chr03	3031264	3032864	-	1600	1600	NA	NA	intergenic circRNA
gma-circRNA0312	Chr03	30714475	30714640	+	165	165	NA	NA	intergenic circRNA
gma-circRNA0313	Chr03	30787547	30797292	+	9745	396	Glyma.03G107600.Wm82.a2.v1;	exon:30796896-30797292,;	exonic circRNA
gma-circRNA0314	Chr03	30945277	30945610	-	333	333	Glyma.03G108900.Wm82.a2.v1;	intron:30945254-30945610,;	intronic circRNA
gma-circRNA0315	Chr03	31398888	31399954	+	1066	1066	Glyma.03G110200.Wm82.a2.v1;	intron:31398887-31399974,;	intronic circRNA
gma-circRNA0316	Chr03	31438662	31439458	-	796	324	Glyma.03G110500.Wm82.a2.v1;	intron:31438789-31439113,;	intronic circRNA
gma-circRNA0317	Chr03	32189193	32189417	+	224	224	Glyma.03G114600.Wm82.a2.v1;	intron:32189179-32189451,;	intronic circRNA
gma-circRNA0318	Chr03	32208436	32208726	+	290	290	NA	NA	intergenic circRNA
gma-circRNA0319	Chr03	32677594	32678215	+	621	342	Glyma.03G117500.Wm82.a2.v1;	intron:32677734-32678076,;	intronic circRNA
gma-circRNA0320	Chr03	33308429	33309405	+	976	976	NA	NA	intergenic circRNA
gma-circRNA0321	Chr03	33389136	33391695	-	2559	1907	Glyma.03G121500.Wm82.a2.v1;	intron:33389193-33391100,;	intronic circRNA
gma-circRNA0322	Chr03	33390912	33391695	-	783	783	NA	NA	intergenic circRNA
gma-circRNA0323	Chr03	33391100	33391695	-	595	595	NA	NA	intergenic circRNA
gma-circRNA0324	Chr03	33743951	33744160	+	209	209	NA	NA	intergenic circRNA
gma-circRNA0325	Chr03	33839584	33839867	-	283	283	Glyma.03G124900.Wm82.a2.v1;	exon:33839584-33839867,;	exonic circRNA
gma-circRNA0326	Chr03	34062382	34062550	-	168	168	NA	NA	intergenic circRNA
gma-circRNA0327	Chr03	34062658	34062860	-	202	202	Glyma.03G126600.Wm82.a2.v1;	intron:34062630-34062860,;	intronic circRNA
gma-circRNA0328	Chr03	34870504	34876381	+	5877	196	Glyma.03G133500.Wm82.a2.v1;	intron:34870711-34870907,;	intronic circRNA
gma-circRNA0329	Chr03	34890703	34891303	+	600	600	Glyma.03G133700.Wm82.a2.v1;	intron:34890706-34891332,;	intronic circRNA
gma-circRNA0330	Chr03	3490315	3491961	+	1646	1646	NA	NA	intergenic circRNA
gma-circRNA0331	Chr03	35083423	35088979	-	5556	5556	NA	NA	intergenic circRNA
gma-circRNA0332	Chr03	35083433	35088979	-	5546	5546	NA	NA	intergenic circRNA
gma-circRNA0333	Chr03	35083889	35084368	-	479	479	NA	NA	intergenic circRNA
gma-circRNA0334	Chr03	35084115	35088816	-	4701	4701	NA	NA	intergenic circRNA
gma-circRNA0335	Chr03	35084115	35088840	-	4725	4725	NA	NA	intergenic circRNA
gma-circRNA0336	Chr03	35084127	35088951	+	4824	4824	NA	NA	intergenic circRNA
gma-circRNA0337	Chr03	35157315	35158257	-	942	550	Glyma.03G136000.Wm82.a2.v1;	exon:35157560-35157818,intron:35157818-35158110,;	exon-intron circRNA
gma-circRNA0338	Chr03	35161897	35162204	-	307	307	NA	NA	intergenic circRNA
gma-circRNA0339	Chr03	35183845	35185085	-	1240	768	Glyma.03G136000.Wm82.a2.v1;	intron:35183932-35184700,;	intronic circRNA
gma-circRNA0340	Chr03	35185867	35186315	-	448	217	Glyma.03G136000.Wm82.a2.v1;	exon:35186098-35186315,;	exonic circRNA
gma-circRNA0341	Chr03	35202581	35202830	-	249	249	NA	NA	intergenic circRNA
gma-circRNA0342	Chr03	35524121	35524441	-	320	320	Glyma.03G139000.Wm82.a2.v1;	intron:35524089-35524437,;	intronic circRNA
gma-circRNA0343	Chr03	35802157	35804758	+	2601	2601	NA	NA	intergenic circRNA
gma-circRNA0344	Chr03	35871726	35872075	-	349	334	Glyma.03G142900.Wm82.a2.v1;	exon:35871726-35872060,;	exonic circRNA
gma-circRNA0345	Chr03	35912838	35913528	-	690	546	Glyma.03G143400.Wm82.a2.v1;	exon:35912838-35913035,intron:35913035-35913384,;	exon-intron circRNA
gma-circRNA0346	Chr03	35990137	35999670	+	9533	1449	Glyma.03G144200.Wm82.a2.v1;Glyma.03G144300.Wm82.a2.v1;	exon:35990137-35990891,;intron:35998914-35999609,;	exon-intron circRNA
gma-circRNA0347	Chr03	36038006	36038290	+	284	284	NA	NA	intergenic circRNA
gma-circRNA0348	Chr03	37040803	37042106	+	1303	1303	NA	NA	intergenic circRNA
gma-circRNA0349	Chr03	37831053	37831320	-	267	267	Glyma.03G163600.Wm82.a2.v1;	exon:37831053-37831320,;	exonic circRNA
gma-circRNA0350	Chr03	37850013	37850197	-	184	184	NA	NA	intergenic circRNA
gma-circRNA0351	Chr03	37967928	37968211	+	283	283	Glyma.03G164700.Wm82.a2.v1;	intron:37967931-37968238,;	intronic circRNA
gma-circRNA0352	Chr03	38029695	38029923	-	228	228	NA	NA	intergenic circRNA
gma-circRNA0353	Chr03	38379449	38380200	+	751	178	Glyma.03G169500.Wm82.a2.v1;	exon:38379449-38379627,;	exonic circRNA
gma-circRNA0354	Chr03	38446571	38446792	+	221	221	Glyma.03G169700.Wm82.a2.v1;	exon:38444970-38446809,;	exonic circRNA
gma-circRNA0355	Chr03	39380047	39386463	-	6416	3350	Glyma.03G181800.Wm82.a2.v1;	intron:39384478-39386241,intron:39381329-39382365,intron:39383736-39384287,;	intronic circRNA
gma-circRNA0356	Chr03	39529058	39534156	+	5098	5098	Glyma.03G183400.Wm82.a2.v1;	intron:39529133-39530269,intron:39531236-39536307,;	intronic circRNA
gma-circRNA0357	Chr03	39759937	39760567	+	630	174	Glyma.03G185800.Wm82.a2.v1;	exon:39760393-39760567,;	exonic circRNA
gma-circRNA0358	Chr03	39936902	39937067	+	165	165	Glyma.03G188100.Wm82.a2.v1;	intron:39936902-39937097,;	intronic circRNA
gma-circRNA0359	Chr03	40132924	40133189	-	265	265	Glyma.03G190700.Wm82.a2.v1;	intron:40131440-40134133,;	intronic circRNA
gma-circRNA0360	Chr03	40134133	40134375	-	242	242	NA	NA	intergenic circRNA
gma-circRNA0361	Chr03	40459803	40459998	-	195	195	NA	NA	intergenic circRNA
gma-circRNA0362	Chr03	40558670	40559389	-	719	719	NA	NA	intergenic circRNA
gma-circRNA0363	Chr03	40589894	40590952	+	1058	1058	NA	NA	intergenic circRNA
gma-circRNA0364	Chr03	41119531	41119947	+	416	416	NA	NA	intergenic circRNA
gma-circRNA0365	Chr03	41351886	41353092	-	1206	856	Glyma.03G205500.Wm82.a2.v1;	intron:41352139-41352995,;	intronic circRNA
gma-circRNA0366	Chr03	41387170	41387630	-	460	460	NA	NA	intergenic circRNA
gma-circRNA0367	Chr03	41403093	41403359	+	266	266	Glyma.03G206400.Wm82.a2.v1;	exon:41402326-41403292,;	exonic circRNA
gma-circRNA0368	Chr03	41501604	41502110	-	506	506	NA	NA	intergenic circRNA
gma-circRNA0369	Chr03	41501873	41502110	-	237	237	NA	NA	intergenic circRNA
gma-circRNA0370	Chr03	41848277	41848960	-	683	683	NA	NA	intergenic circRNA
gma-circRNA0371	Chr03	41848978	41849362	+	384	384	NA	NA	intergenic circRNA
gma-circRNA0372	Chr03	41884532	41885389	-	857	406	Glyma.03G213800.Wm82.a2.v1;	exon:41885202-41885389,intron:41884983-41885202,;	exon-intron circRNA
gma-circRNA0373	Chr03	42866059	42866453	+	394	219	Glyma.03G226400.Wm82.a2.v1;	exon:42866286-42866505,;	exonic circRNA
gma-circRNA0374	Chr03	43030837	43031091	+	254	254	NA	NA	intergenic circRNA
gma-circRNA0375	Chr03	43087834	43088240	+	406	406	NA	NA	intergenic circRNA
gma-circRNA0376	Chr03	43303195	43303352	+	157	157	NA	NA	intergenic circRNA
gma-circRNA0377	Chr03	43478834	43479509	+	675	567	Glyma.03G234200.Wm82.a2.v1;	intron:43478897-43479464,;	intronic circRNA
gma-circRNA0378	Chr03	43499994	43500402	-	408	294	Glyma.03G234600.Wm82.a2.v1;	exon:43499883-43500177,;	exonic circRNA
gma-circRNA0379	Chr03	43542402	43542639	-	237	237	NA	NA	intergenic circRNA
gma-circRNA0380	Chr03	43545459	43545676	+	217	217	NA	NA	intergenic circRNA
gma-circRNA0381	Chr03	43585377	43585947	-	570	570	NA	NA	intergenic circRNA
gma-circRNA0382	Chr03	43682615	43685057	+	2442	1800	Glyma.03G236900.Wm82.a2.v1;	intron:43683089-43684889,;	intronic circRNA
gma-circRNA0383	Chr03	43799620	43803717	-	4097	4097	NA	NA	intergenic circRNA
gma-circRNA0384	Chr03	43875649	43875883	+	234	234	Glyma.03G240000.Wm82.a2.v1;	intron:43875649-43875913,;	intronic circRNA
gma-circRNA0385	Chr03	43953953	43954437	+	484	268	Glyma.03G241100.Wm82.a2.v1;	intron:43954039-43954307,;	intronic circRNA
gma-circRNA0386	Chr03	44054098	44054382	-	284	284	Glyma.03G242500.Wm82.a2.v1;	intron:44054075-44054382,;	intronic circRNA
gma-circRNA0387	Chr03	44054106	44054405	-	299	299	Glyma.03G242500.Wm82.a2.v1;	intron:44054075-44054382,;	intronic circRNA
gma-circRNA0388	Chr03	44055909	44057931	+	2022	1434	Glyma.03G242600.Wm82.a2.v1;	intron:44056645-44057526,intron:44055981-44056534,;	intronic circRNA
gma-circRNA0389	Chr03	44342670	44343056	-	386	386	NA	NA	intergenic circRNA
gma-circRNA0390	Chr03	44491424	44497422	-	5998	4296	Glyma.03G248600.Wm82.a2.v1;	intron:44492955-44497251,;	intronic circRNA
gma-circRNA0391	Chr03	44697535	44698320	-	785	577	Glyma.03G251100.Wm82.a2.v1;	intron:44697634-44698211,;	intronic circRNA
gma-circRNA0392	Chr03	44785001	44785187	+	186	186	NA	NA	intergenic circRNA
gma-circRNA0393	Chr03	44796135	44797780	-	1645	1522	Glyma.03G252300.Wm82.a2.v1;	intron:44796258-44797603,exon:44797603-44797780,;	exon-intron circRNA
gma-circRNA0394	Chr03	44831012	44832359	+	1347	1069	Glyma.03G252600.Wm82.a2.v1;	exon:44831290-44831533,exon:44832106-44832359,intron:44831533-44832106,;	exon-intron circRNA
gma-circRNA0395	Chr03	44891063	44891985	+	922	739	Glyma.03G253300.Wm82.a2.v1;	intron:44891157-44891896,;	intronic circRNA
gma-circRNA0396	Chr03	45484271	45484931	+	660	660	NA	NA	intergenic circRNA
gma-circRNA0397	Chr03	45530884	45531038	-	154	154	NA	NA	intergenic circRNA
gma-circRNA0398	Chr03	45530887	45531038	-	151	151	NA	NA	intergenic circRNA
gma-circRNA0399	Chr03	45570933	45571148	-	215	215	Glyma.03G262300.Wm82.a2.v1;	exon:45570933-45571148,;	exonic circRNA
gma-circRNA0400	Chr03	45620212	45620466	+	254	254	NA	NA	intergenic circRNA
gma-circRNA0401	Chr03	45657746	45658134	-	388	388	NA	NA	intergenic circRNA
gma-circRNA0402	Chr03	628522	628994	-	472	239	Glyma.03G006900.Wm82.a2.v1;	intron:628613-628852,;	intronic circRNA
gma-circRNA0403	Chr03	7127449	7128147	+	698	307	Glyma.03G053500.Wm82.a2.v1;	intron:7127723-7128030,;	intronic circRNA
gma-circRNA0404	Chr03	7696713	7697568	+	855	381	Glyma.03G055900.Wm82.a2.v1;	intron:7696893-7697274,;	intronic circRNA
gma-circRNA0405	Chr03	851549	852080	-	531	531	NA	NA	intergenic circRNA
gma-circRNA0406	Chr03	957691	958099	-	408	408	Glyma.03G009600.Wm82.a2.v1;	intron:957669-958099,;	intronic circRNA
gma-circRNA0407	Chr04	101592	103055	+	1463	222	Glyma.04G001100.Wm82.a2.v1;	exon:102833-103055,;	exonic circRNA
gma-circRNA0408	Chr04	102296	103055	+	759	430	Glyma.04G001100.Wm82.a2.v1;	intron:102422-102630,exon:102833-103055,;	exon-intron circRNA
gma-circRNA0409	Chr04	1047124	1047435	+	311	311	Glyma.04G013900.Wm82.a2.v1;	intron:1047124-1047469,;	intronic circRNA
gma-circRNA0410	Chr04	11511099	11513791	+	2692	2140	Glyma.04G108100.Wm82.a2.v1;	intron:11511374-11513241,exon:11513595-11513868,;	exon-intron circRNA
gma-circRNA0411	Chr04	1201605	1202679	+	1074	757	Glyma.04G015800.Wm82.a2.v1;	intron:1201738-1202195,intron:1202292-1202592,;	intronic circRNA
gma-circRNA0412	Chr04	12397833	12398061	+	228	228	NA	NA	intergenic circRNA
gma-circRNA0413	Chr04	12571567	12571871	+	304	304	Glyma.04G112300.Wm82.a2.v1;	exon:12571567-12571871,;	exonic circRNA
gma-circRNA0414	Chr04	12614104	12616325	-	2221	1929	Glyma.04G112600.Wm82.a2.v1;	intron:12614253-12616182,;	intronic circRNA
gma-circRNA0415	Chr04	12699177	12701496	+	2319	1770	Glyma.04G113000.Wm82.a2.v1;	intron:12699340-12701110,;	intronic circRNA
gma-circRNA0416	Chr04	1344430	1344956	+	526	526	NA	NA	intergenic circRNA
gma-circRNA0417	Chr04	13572433	13573325	+	892	724	Glyma.04G116700.Wm82.a2.v1;	exon:13573128-13573325,intron:13572601-13573128,;	exon-intron circRNA
gma-circRNA0418	Chr04	13661266	13663665	+	2399	2399	NA	NA	intergenic circRNA
gma-circRNA0419	Chr04	13791755	13793984	-	2229	1316	Glyma.04G117400.Wm82.a2.v1;	intron:13793172-13793761,intron:13792349-13793076,;	intronic circRNA
gma-circRNA0420	Chr04	1398042	1398508	+	466	466	NA	NA	intergenic circRNA
gma-circRNA0421	Chr04	1398042	1399546	+	1504	487	Glyma.04G017900.Wm82.a2.v1;	intron:1398508-1398995,;	intronic circRNA
gma-circRNA0422	Chr04	1500804	1501007	-	203	203	Glyma.04G019100.Wm82.a2.v1;	intron:1500748-1501007,;	intronic circRNA
gma-circRNA0423	Chr04	1546403	1547218	-	815	646	Glyma.04G019700.Wm82.a2.v1;	intron:1546474-1546699,exon:1546699-1546900,exon:1546998-1547218,;	exon-intron circRNA
gma-circRNA0424	Chr04	15952904	15954125	+	1221	1221	NA	NA	intergenic circRNA
gma-circRNA0425	Chr04	16020157	16020483	-	326	326	NA	NA	intergenic circRNA
gma-circRNA0426	Chr04	160483	161731	-	1248	1248	NA	NA	intergenic circRNA
gma-circRNA0427	Chr04	16626002	16626347	-	345	345	NA	NA	intergenic circRNA
gma-circRNA0428	Chr04	17012688	17013183	+	495	495	NA	NA	intergenic circRNA
gma-circRNA0429	Chr04	17928960	17929290	-	330	330	Glyma.04G128800.Wm82.a2.v1;	intron:17928937-17929290,;	intronic circRNA
gma-circRNA0430	Chr04	18145367	18146603	-	1236	1236	NA	NA	intergenic circRNA
gma-circRNA0431	Chr04	18382691	18384408	+	1717	1717	NA	NA	intergenic circRNA
gma-circRNA0432	Chr04	19146655	19146986	-	331	331	NA	NA	intergenic circRNA
gma-circRNA0433	Chr04	19444378	19446361	+	1983	1118	Glyma.04G134700.Wm82.a2.v1;	exon:19446127-19446365,intron:19444720-19445600,;	exon-intron circRNA
gma-circRNA0434	Chr04	19445600	19446361	+	761	238	Glyma.04G134700.Wm82.a2.v1;	exon:19446127-19446365,;	exonic circRNA
gma-circRNA0435	Chr04	19464518	19465129	+	611	523	Glyma.04G134800.Wm82.a2.v1;	exon:19464518-19464852,exon:19464940-19465129,;	exonic circRNA
gma-circRNA0436	Chr04	19464518	19465559	+	1041	829	Glyma.04G134800.Wm82.a2.v1;	exon:19465253-19465559,exon:19464518-19464852,exon:19464940-19465129,;	exonic circRNA
gma-circRNA0437	Chr04	19466124	19466414	+	290	290	Glyma.04G134800.Wm82.a2.v1;	exon:19465875-19467090,;	exonic circRNA
gma-circRNA0438	Chr04	2049449	2049650	-	201	201	NA	NA	intergenic circRNA
gma-circRNA0439	Chr04	20611035	20612674	-	1639	1492	Glyma.04G137000.Wm82.a2.v1;	exon:20612389-20612674,intron:20611392-20612389,exon:20611035-20611245,;	exon-intron circRNA
gma-circRNA0440	Chr04	2253502	2253749	-	247	247	Glyma.04G027600.Wm82.a2.v1;	exon:2253502-2253749,;	exonic circRNA
gma-circRNA0441	Chr04	23760482	23762000	+	1518	1045	Glyma.04G141400.Wm82.a2.v1;	exon:23761693-23762000,intron:23761143-23761693,intron:23760825-23761013,;	exon-intron circRNA
gma-circRNA0442	Chr04	24723514	24723768	+	254	254	NA	NA	intergenic circRNA
gma-circRNA0443	Chr04	2491897	2492143	-	246	246	NA	NA	intergenic circRNA
gma-circRNA0444	Chr04	2500539	2501031	-	492	222	Glyma.04G030800.Wm82.a2.v1;	intron:2500665-2500887,;	intronic circRNA
gma-circRNA0445	Chr04	25297654	25297960	+	306	306	Glyma.04G142800.Wm82.a2.v1;	intron:25297388-25298355,;	intronic circRNA
gma-circRNA0446	Chr04	28671066	28672737	+	1671	1504	Glyma.04G146900.Wm82.a2.v1;	exon:28672523-28672737,intron:28671233-28672523,;	exon-intron circRNA
gma-circRNA0447	Chr04	3042866	3043541	+	675	330	Glyma.04G038200.Wm82.a2.v1;	intron:3042951-3043281,;	intronic circRNA
gma-circRNA0448	Chr04	3055299	3055510	+	211	211	Glyma.04G038400.Wm82.a2.v1;	intron:3055299-3055530,;	intronic circRNA
gma-circRNA0449	Chr04	3086724	3086891	+	167	167	NA	NA	intergenic circRNA
gma-circRNA0450	Chr04	3170382	3186608	-	16226	5496	Glyma.04G039700.Wm82.a2.v1;	intron:3173694-3174492,exon:3174492-3176031,intron:3170484-3173643,;	exon-intron circRNA
gma-circRNA0451	Chr04	3316416	3318020	+	1604	1285	Glyma.04G041300.Wm82.a2.v1;	intron:3316579-3317864,;	intronic circRNA
gma-circRNA0452	Chr04	333842	334012	-	170	170	Glyma.04G004000.Wm82.a2.v1;	intron:333819-334012,;	intronic circRNA
gma-circRNA0453	Chr04	33958358	33958588	-	230	230	NA	NA	intergenic circRNA
gma-circRNA0454	Chr04	3575531	3575871	-	340	340	NA	NA	intergenic circRNA
gma-circRNA0455	Chr04	36122999	36130232	-	7233	6888	Glyma.04G155300.Wm82.a2.v1;	intron:36129622-36130046,intron:36123118-36129582,;	intronic circRNA
gma-circRNA0456	Chr04	36408843	36413086	+	4243	4011	Glyma.04G155600.Wm82.a2.v1;	intron:36408961-36412972,;	intronic circRNA
gma-circRNA0457	Chr04	36412972	36414453	+	1481	1235	Glyma.04G155600.Wm82.a2.v1;	intron:36413086-36414321,;	intronic circRNA
gma-circRNA0458	Chr04	3734925	3735638	+	713	713	NA	NA	intergenic circRNA
gma-circRNA0459	Chr04	3735485	3735828	+	343	343	NA	NA	intergenic circRNA
gma-circRNA0460	Chr04	38635853	38636043	-	190	190	Glyma.04G158600.Wm82.a2.v1;	intron:38635816-38636044,;	intronic circRNA
gma-circRNA0461	Chr04	39286139	39286600	-	461	461	Glyma.04G159300.Wm82.a2.v1;	intron:39286118-39286600,;	intronic circRNA
gma-circRNA0462	Chr04	39926041	39926254	+	213	213	NA	NA	intergenic circRNA
gma-circRNA0463	Chr04	40390172	40390359	-	187	187	Glyma.04G162800.Wm82.a2.v1;	intron:40390152-40390359,;	intronic circRNA
gma-circRNA0464	Chr04	40502920	40503913	-	993	583	Glyma.04G163400.Wm82.a2.v1;	intron:40503097-40503494,exon:40503494-40503680,;	exon-intron circRNA
gma-circRNA0465	Chr04	40503494	40503913	-	419	186	Glyma.04G163400.Wm82.a2.v1;	exon:40503494-40503680,;	exonic circRNA
gma-circRNA0466	Chr04	40586270	40586717	-	447	447	NA	NA	intergenic circRNA
gma-circRNA0467	Chr04	4059956	4060422	+	466	466	NA	NA	intergenic circRNA
gma-circRNA0468	Chr04	4063998	4064338	+	340	340	Glyma.04G050000.Wm82.a2.v1;	exon:4063998-4064338,;	exonic circRNA
gma-circRNA0469	Chr04	43256572	43257184	-	612	612	NA	NA	intergenic circRNA
gma-circRNA0470	Chr04	43283753	43284018	+	265	265	NA	NA	intergenic circRNA
gma-circRNA0471	Chr04	43296511	43296738	-	227	227	NA	NA	intergenic circRNA
gma-circRNA0472	Chr04	4371229	4371409	-	180	180	Glyma.04G053900.Wm82.a2.v1;	intron:4371207-4371409,;	intronic circRNA
gma-circRNA0473	Chr04	43797840	43798232	-	392	392	NA	NA	intergenic circRNA
gma-circRNA0474	Chr04	44158706	44158905	+	199	199	NA	NA	intergenic circRNA
gma-circRNA0475	Chr04	44159841	44160150	-	309	309	Glyma.04G177600.Wm82.a2.v1;	intron:44159818-44160150,;	intronic circRNA
gma-circRNA0476	Chr04	44285263	44287302	+	2039	482	Glyma.04G178300.Wm82.a2.v1;	intron:44286713-44287195,;	intronic circRNA
gma-circRNA0477	Chr04	44955774	44957567	+	1793	626	Glyma.04G182900.Wm82.a2.v1;	intron:44956866-44957492,;	intronic circRNA
gma-circRNA0478	Chr04	44968598	44969440	+	842	842	NA	NA	intergenic circRNA
gma-circRNA0479	Chr04	44978994	44979415	+	421	421	Glyma.04G182900.Wm82.a2.v1;	intron:44978994-44979445,;	intronic circRNA
gma-circRNA0480	Chr04	44998274	45001573	+	3299	2485	Glyma.04G182900.Wm82.a2.v1;	intron:44998412-45000269,intron:45000535-45001163,;	intronic circRNA
gma-circRNA0481	Chr04	45004305	45006376	+	2071	1594	Glyma.04G182900.Wm82.a2.v1;	exon:45006211-45006376,intron:45004527-45005956,;	exon-intron circRNA
gma-circRNA0482	Chr04	45004305	45008962	+	4657	2965	Glyma.04G182900.Wm82.a2.v1;	intron:45004527-45005956,exon:45006211-45006376,intron:45007152-45008523,;	exon-intron circRNA
gma-circRNA0483	Chr04	45008760	45013265	+	4505	4457	Glyma.04G182900.Wm82.a2.v1;	exon:45008760-45008962,intron:45008962-45013217,;	exon-intron circRNA
gma-circRNA0484	Chr04	45509138	45511284	+	2146	1103	Glyma.04G185300.Wm82.a2.v1;	exon:45509146-45509516,intron:45510730-45511205,intron:45509516-45509774,;	exon-intron circRNA
gma-circRNA0485	Chr04	46144327	46144812	+	485	485	Glyma.04G190700.Wm82.a2.v1;	intron:46144322-46144823,;	intronic circRNA
gma-circRNA0486	Chr04	46233524	46234255	+	731	272	Glyma.04G191400.Wm82.a2.v1;	intron:46233880-46234152,;	intronic circRNA
gma-circRNA0487	Chr04	46383679	46384529	-	850	850	NA	NA	intergenic circRNA
gma-circRNA0488	Chr04	46386511	46388371	-	1860	1860	NA	NA	intergenic circRNA
gma-circRNA0489	Chr04	46386511	46395784	-	9273	8757	Glyma.04G192300.Wm82.a2.v1;	intron:46386640-46388074,intron:46388371-46395694,;	intronic circRNA
gma-circRNA0490	Chr04	46419325	46419639	-	314	314	NA	NA	intergenic circRNA
gma-circRNA0491	Chr04	46505364	46512116	+	6752	234	Glyma.04G193400.Wm82.a2.v1;	intron:46505464-46505698,;	intronic circRNA
gma-circRNA0492	Chr04	46507022	46513618	+	6596	6596	NA	NA	intergenic circRNA
gma-circRNA0493	Chr04	4664157	4664363	-	206	206	NA	NA	intergenic circRNA
gma-circRNA0494	Chr04	46668669	46681540	-	12871	12603	Glyma.04G194900.Wm82.a2.v1;	intron:46668745-46681003,intron:46681093-46681438,;	intronic circRNA
gma-circRNA0495	Chr04	46681131	46681440	+	309	309	NA	NA	intergenic circRNA
gma-circRNA0496	Chr04	47291605	47291839	-	234	234	Glyma.04G200400.Wm82.a2.v1;	intron:47291575-47291839,;	intronic circRNA
gma-circRNA0497	Chr04	47683994	47684456	+	462	462	NA	NA	intergenic circRNA
gma-circRNA0498	Chr04	47720906	47721150	+	244	244	NA	NA	intergenic circRNA
gma-circRNA0499	Chr04	47847126	47848871	-	1745	1444	Glyma.04G205800.Wm82.a2.v1;	exon:47847126-47847287,intron:47847287-47848570,;	exon-intron circRNA
gma-circRNA0500	Chr04	48087109	48087620	+	511	302	Glyma.04G208500.Wm82.a2.v1;	intron:48087205-48087507,;	intronic circRNA
gma-circRNA0501	Chr04	48087205	48087481	-	276	276	NA	NA	intergenic circRNA
gma-circRNA0502	Chr04	4841502	4843973	-	2471	1751	Glyma.04G059000.Wm82.a2.v1;	intron:4841724-4841934,intron:4842009-4842548,intron:4842823-4843609,exon:4841508-4841724,;	exon-intron circRNA
gma-circRNA0503	Chr04	4852971	4853517	-	546	384	Glyma.04G059100.Wm82.a2.v1;	intron:4853133-4853353,exon:4853353-4853517,;	exon-intron circRNA
gma-circRNA0504	Chr04	49017846	49024381	+	6535	301	Glyma.04G219200.Wm82.a2.v1;	intron:49018206-49018507,;	intronic circRNA
gma-circRNA0505	Chr04	49036819	49037375	-	556	349	Glyma.04G219600.Wm82.a2.v1;	intron:49036928-49037277,;	intronic circRNA
gma-circRNA0506	Chr04	49316491	49316733	+	242	242	NA	NA	intergenic circRNA
gma-circRNA0507	Chr04	49623455	49623935	-	480	291	Glyma.04G226700.Wm82.a2.v1;	exon:49623401-49623692,;	exonic circRNA
gma-circRNA0508	Chr04	49690180	49692638	-	2458	943	Glyma.04G227300.Wm82.a2.v1;Glyma.04G227400.Wm82.a2.v1;	intron:49690299-49690897,;exon:49692293-49692638,;	exon-intron circRNA
gma-circRNA0509	Chr04	50273373	50274419	+	1046	486	Glyma.04G234100.Wm82.a2.v1;	intron:50273592-50274078,;	intronic circRNA
gma-circRNA0510	Chr04	50356018	50356206	+	188	188	NA	NA	intergenic circRNA
gma-circRNA0511	Chr04	50493737	50497099	+	3362	2327	Glyma.04G236500.Wm82.a2.v1;	intron:50496602-50496994,intron:50494521-50496456,;	intronic circRNA
gma-circRNA0512	Chr04	50507151	50507601	-	450	450	NA	NA	intergenic circRNA
gma-circRNA0513	Chr04	50524186	50524464	-	278	278	NA	NA	intergenic circRNA
gma-circRNA0514	Chr04	50524275	50524461	-	186	186	NA	NA	intergenic circRNA
gma-circRNA0515	Chr04	50598964	50599240	-	276	276	Glyma.04G237400.Wm82.a2.v1;	intron:50598939-50599240,;	intronic circRNA
gma-circRNA0516	Chr04	51262482	51263648	-	1166	875	Glyma.04G245100.Wm82.a2.v1;	intron:51263097-51263557,intron:51262554-51262969,;	intronic circRNA
gma-circRNA0517	Chr04	51346049	51346618	+	569	569	NA	NA	intergenic circRNA
gma-circRNA0518	Chr04	5143250	5144312	+	1062	1062	NA	NA	intergenic circRNA
gma-circRNA0519	Chr04	51511252	51511805	-	553	477	Glyma.04G247900.Wm82.a2.v1;	exon:51511252-51511441,exon:51511517-51511805,;	exonic circRNA
gma-circRNA0520	Chr04	5152873	5154863	+	1990	1726	Glyma.04G062400.Wm82.a2.v1;	exon:5153307-5153680,intron:5153004-5153307,intron:5153680-5154730,;	exon-intron circRNA
gma-circRNA0521	Chr04	5161327	5162235	-	908	399	Glyma.04G062500.Wm82.a2.v1;	exon:5161327-5161726,;	exonic circRNA
gma-circRNA0522	Chr04	51696649	51696933	+	284	284	NA	NA	intergenic circRNA
gma-circRNA0523	Chr04	51968454	51968836	+	382	382	NA	NA	intergenic circRNA
gma-circRNA0524	Chr04	52093879	52095111	-	1232	1232	NA	NA	intergenic circRNA
gma-circRNA0525	Chr04	52164555	52164857	-	302	302	Glyma.04G255000.Wm82.a2.v1;	exon:52164555-52164857,;	exonic circRNA
gma-circRNA0526	Chr04	52235897	52236158	-	261	261	Glyma.04G256100.Wm82.a2.v1;	intron:52235878-52236158,;	intronic circRNA
gma-circRNA0527	Chr04	52238443	52238661	+	218	218	NA	NA	intergenic circRNA
gma-circRNA0528	Chr04	52269267	52269461	+	194	194	NA	NA	intergenic circRNA
gma-circRNA0529	Chr04	52271625	52275017	+	3392	1714	Glyma.04G256700.Wm82.a2.v1;	intron:52271823-52273537,;	intronic circRNA
gma-circRNA0530	Chr04	5395466	5395918	-	452	452	NA	NA	intergenic circRNA
gma-circRNA0531	Chr04	575137	575571	-	434	237	Glyma.04G007400.Wm82.a2.v1;	exon:575137-575374,;	exonic circRNA
gma-circRNA0532	Chr04	5767374	5767628	-	254	254	Glyma.04G069100.Wm82.a2.v1;	intron:5767355-5767629,;	intronic circRNA
gma-circRNA0533	Chr04	5773923	5778659	-	4736	812	Glyma.04G069200.Wm82.a2.v1;Glyma.04G069300.Wm82.a2.v1;	intron:5774295-5774645,;intron:5778119-5778581,;	intronic circRNA
gma-circRNA0534	Chr04	60681	61366	-	685	549	Glyma.04G000400.Wm82.a2.v1;	intron:60750-61299,;	intronic circRNA
gma-circRNA0535	Chr04	6093387	6093937	+	550	550	NA	NA	intergenic circRNA
gma-circRNA0536	Chr04	6112129	6112442	+	313	313	NA	NA	intergenic circRNA
gma-circRNA0537	Chr04	6112139	6112442	+	303	303	NA	NA	intergenic circRNA
gma-circRNA0538	Chr04	6263004	6263291	+	287	287	Glyma.04G074900.Wm82.a2.v1;	intron:6263004-6263340,;	intronic circRNA
gma-circRNA0539	Chr04	6265780	6266117	+	337	337	Glyma.04G074900.Wm82.a2.v1;	intron:6265780-6266156,;	intronic circRNA
gma-circRNA0540	Chr04	6436588	6436927	-	339	339	NA	NA	intergenic circRNA
gma-circRNA0541	Chr04	6476262	6476580	-	318	318	Glyma.04G077000.Wm82.a2.v1;	intron:6476232-6476580,;	intronic circRNA
gma-circRNA0542	Chr04	6768194	6769970	+	1776	1307	Glyma.04G080500.Wm82.a2.v1;	exon:6769498-6769970,intron:6768929-6769318,intron:6768334-6768780,;	exon-intron circRNA
gma-circRNA0543	Chr04	7000337	7000509	-	172	172	NA	NA	intergenic circRNA
gma-circRNA0544	Chr04	7161716	7161896	-	180	180	Glyma.04G084400.Wm82.a2.v1;	exon:7161716-7161896,;	exonic circRNA
gma-circRNA0545	Chr04	7229997	7230376	+	379	379	NA	NA	intergenic circRNA
gma-circRNA0546	Chr04	7248866	7249195	-	329	329	Glyma.04G085200.Wm82.a2.v1;	intron:7248838-7249195,;	intronic circRNA
gma-circRNA0547	Chr04	7304757	7305028	+	271	271	Glyma.04G085800.Wm82.a2.v1;	exon:7304604-7305198,;	exonic circRNA
gma-circRNA0548	Chr04	7316852	7326866	+	10014	943	Glyma.04G086000.Wm82.a2.v1;	intron:7324979-7325348,exon:7326443-7326618,exon:7323670-7324069,;	exon-intron circRNA
gma-circRNA0549	Chr04	7349205	7350753	-	1548	1034	Glyma.04G086400.Wm82.a2.v1;	intron:7349411-7350239,exon:7349205-7349411,;	exon-intron circRNA
gma-circRNA0550	Chr04	7451238	7451520	+	282	282	Glyma.04G087200.Wm82.a2.v1;	intron:7451242-7451620,;	intronic circRNA
gma-circRNA0551	Chr04	7476349	7476602	+	253	253	Glyma.04G087400.Wm82.a2.v1;	intron:7476353-7476630,;	intronic circRNA
gma-circRNA0552	Chr04	7575038	7582094	+	7056	3317	Glyma.04G088300.Wm82.a2.v1;	intron:7579427-7580903,intron:7581381-7581904,intron:7577725-7578797,exon:7580903-7581149,;	exon-intron circRNA
gma-circRNA0553	Chr04	7792083	7792332	-	249	249	Glyma.04G089400.Wm82.a2.v1;	intron:7792072-7792332,;	intronic circRNA
gma-circRNA0554	Chr04	7966865	7967024	+	159	159	NA	NA	intergenic circRNA
gma-circRNA0555	Chr04	8000266	8000537	-	271	271	NA	NA	intergenic circRNA
gma-circRNA0556	Chr04	8125179	8125360	-	181	181	NA	NA	intergenic circRNA
gma-circRNA0557	Chr04	8134584	8137088	+	2504	2004	Glyma.04G092300.Wm82.a2.v1;	intron:8134745-8136749,;	intronic circRNA
gma-circRNA0558	Chr04	8324413	8325968	-	1555	1555	NA	NA	intergenic circRNA
gma-circRNA0559	Chr04	8578332	8578918	+	586	380	Glyma.04G096100.Wm82.a2.v1;	intron:8578401-8578781,;	intronic circRNA
gma-circRNA0560	Chr04	8589144	8590123	+	979	465	Glyma.04G096100.Wm82.a2.v1;	exon:8589144-8589609,;	exonic circRNA
gma-circRNA0561	Chr04	8706690	8707047	-	357	357	Glyma.04G096600.Wm82.a2.v1;	exon:8706690-8707047,;	exonic circRNA
gma-circRNA0562	Chr04	8723324	8724597	-	1273	200	Glyma.04G096600.Wm82.a2.v1;	exon:8723324-8723524,;	exonic circRNA
gma-circRNA0563	Chr04	8759447	8759788	-	341	341	NA	NA	intergenic circRNA
gma-circRNA0564	Chr04	8759447	8766687	-	7240	7240	NA	NA	intergenic circRNA
gma-circRNA0565	Chr04	9001277	9001588	+	311	311	NA	NA	intergenic circRNA
gma-circRNA0566	Chr04	9177600	9179926	-	2326	1286	Glyma.04G100100.Wm82.a2.v1;	exon:9177638-9178296,exon:9178616-9178924,intron:9178296-9178616,;	exon-intron circRNA
gma-circRNA0567	Chr04	9178616	9178929	-	313	308	Glyma.04G100100.Wm82.a2.v1;	exon:9178616-9178924,;	exonic circRNA
gma-circRNA0568	Chr04	93454	94312	-	858	474	Glyma.04G000700.Wm82.a2.v1;	intron:93538-94012,;	intronic circRNA
gma-circRNA0569	Chr04	9888121	9888977	+	856	350	Glyma.04G104400.Wm82.a2.v1;	intron:9888364-9888714,;	intronic circRNA
gma-circRNA0570	Chr05	1268655	1270743	-	2088	1524	Glyma.05G013400.Wm82.a2.v1;	intron:1269888-1270476,intron:1268742-1269678,;	intronic circRNA
gma-circRNA0571	Chr05	1370546	1370744	-	198	198	NA	NA	intergenic circRNA
gma-circRNA0572	Chr05	1449724	1450273	+	549	549	NA	NA	intergenic circRNA
gma-circRNA0573	Chr05	1471935	1472897	-	962	528	Glyma.05G016400.Wm82.a2.v1;	intron:1472268-1472796,;	intronic circRNA
gma-circRNA0574	Chr05	15711180	15715590	+	4410	3824	Glyma.05G085400.Wm82.a2.v1;	intron:15715073-15715427,intron:15711212-15714460,exon:15714851-15715073,;	exon-intron circRNA
gma-circRNA0575	Chr05	15714460	15715073	+	613	222	Glyma.05G085400.Wm82.a2.v1;	exon:15714851-15715073,;	exonic circRNA
gma-circRNA0576	Chr05	17900157	17917843	+	17686	270	Glyma.05G087600.Wm82.a2.v1;	exon:17917573-17917843,;	exonic circRNA
gma-circRNA0577	Chr05	17918841	17919263	+	422	157	Glyma.05G087600.Wm82.a2.v1;	exon:17919106-17919263,;	exonic circRNA
gma-circRNA0578	Chr05	1903191	1903582	-	391	313	Glyma.05G021500.Wm82.a2.v1;	exon:1903345-1903658,;	exonic circRNA
gma-circRNA0579	Chr05	19484533	19485105	+	572	346	Glyma.05G089200.Wm82.a2.v1;	intron:19484618-19484964,;	intronic circRNA
gma-circRNA0580	Chr05	19949650	19950244	-	594	174	Glyma.05G090000.Wm82.a2.v1;	exon:19950070-19950244,;	exonic circRNA
gma-circRNA0581	Chr05	2282869	2283041	-	172	172	NA	NA	intergenic circRNA
gma-circRNA0582	Chr05	25031625	25031902	+	277	277	NA	NA	intergenic circRNA
gma-circRNA0583	Chr05	2526458	2526655	+	197	197	Glyma.05G029400.Wm82.a2.v1;	intron:2526458-2526691,;	intronic circRNA
gma-circRNA0584	Chr05	26249155	26249787	-	632	464	Glyma.05G098800.Wm82.a2.v1;	intron:26249372-26249619,exon:26249155-26249372,;	exon-intron circRNA
gma-circRNA0585	Chr05	2705733	2705895	+	162	162	NA	NA	intergenic circRNA
gma-circRNA0586	Chr05	2747341	2747632	-	291	291	NA	NA	intergenic circRNA
gma-circRNA0587	Chr05	275937	276203	-	266	266	NA	NA	intergenic circRNA
gma-circRNA0588	Chr05	27718316	27718897	+	581	228	Glyma.05G104200.Wm82.a2.v1;	intron:27718511-27718739,;	intronic circRNA
gma-circRNA0589	Chr05	28052044	28052460	-	416	416	NA	NA	intergenic circRNA
gma-circRNA0590	Chr05	29556518	29557925	-	1407	1407	NA	NA	intergenic circRNA
gma-circRNA0591	Chr05	30197658	30198262	-	604	604	NA	NA	intergenic circRNA
gma-circRNA0592	Chr05	30237121	30238835	-	1714	1714	NA	NA	intergenic circRNA
gma-circRNA0593	Chr05	30238342	30238835	-	493	493	NA	NA	intergenic circRNA
gma-circRNA0594	Chr05	30581020	30581437	-	417	210	Glyma.05G115200.Wm82.a2.v1;	exon:30581020-30581230,;	exonic circRNA
gma-circRNA0595	Chr05	30949847	30950205	-	358	358	NA	NA	intergenic circRNA
gma-circRNA0596	Chr05	32424901	32425057	+	156	156	NA	NA	intergenic circRNA
gma-circRNA0597	Chr05	32447738	32449585	+	1847	234	Glyma.05G131500.Wm82.a2.v1;	exon:32449351-32449585,;	exonic circRNA
gma-circRNA0598	Chr05	32506999	32507150	+	151	151	NA	NA	intergenic circRNA
gma-circRNA0599	Chr05	3310594	3311364	+	770	251	Glyma.05G037400.Wm82.a2.v1;	exon:3310588-3310839,;	exonic circRNA
gma-circRNA0600	Chr05	33472444	33480713	-	8269	2707	Glyma.05G141400.Wm82.a2.v1;	intron:33479602-33480588,intron:33477351-33478852,intron:33476475-33476695,;	intronic circRNA
gma-circRNA0601	Chr05	33816123	33816619	-	496	266	Glyma.05G144300.Wm82.a2.v1;	intron:33816190-33816456,;	intronic circRNA
gma-circRNA0602	Chr05	34064096	34064464	-	368	368	Glyma.05G146800.Wm82.a2.v1;	intron:34063649-34065276,;	intronic circRNA
gma-circRNA0603	Chr05	34128098	34128286	-	188	188	NA	NA	intergenic circRNA
gma-circRNA0604	Chr05	34249366	34249590	-	224	224	NA	NA	intergenic circRNA
gma-circRNA0605	Chr05	34941669	34941945	+	276	276	Glyma.05G156900.Wm82.a2.v1;	intron:34941669-34941975,;	intronic circRNA
gma-circRNA0606	Chr05	35122279	35122590	+	311	311	NA	NA	intergenic circRNA
gma-circRNA0607	Chr05	35395782	35396598	+	816	373	Glyma.05G162800.Wm82.a2.v1;	intron:35395993-35396366,;	intronic circRNA
gma-circRNA0608	Chr05	35482626	35483337	-	711	711	Glyma.05G163700.Wm82.a2.v1;	intron:35482317-35483278,;	intronic circRNA
gma-circRNA0609	Chr05	35530573	35531845	-	1272	1026	Glyma.05G164500.Wm82.a2.v1;	intron:35530684-35531710,;	intronic circRNA
gma-circRNA0610	Chr05	35892225	35892524	-	299	299	Glyma.05G168400.Wm82.a2.v1;	exon:35892186-35892630,;	exonic circRNA
gma-circRNA0611	Chr05	35894768	35895243	-	475	213	Glyma.05G168500.Wm82.a2.v1;	intron:35894863-35895076,;	intronic circRNA
gma-circRNA0612	Chr05	36276334	36276559	-	225	225	Glyma.05G173200.Wm82.a2.v1;	intron:36276307-36276549,;	intronic circRNA
gma-circRNA0613	Chr05	36697524	36697763	-	239	239	Glyma.05G178900.Wm82.a2.v1;	exon:36697524-36697763,;	exonic circRNA
gma-circRNA0614	Chr05	36906190	36906573	-	383	366	Glyma.05G181000.Wm82.a2.v1;	exon:36906353-36906719,;	exonic circRNA
gma-circRNA0615	Chr05	36985674	36987574	+	1900	1900	NA	NA	intergenic circRNA
gma-circRNA0616	Chr05	37119103	37121739	+	2636	637	Glyma.05G184100.Wm82.a2.v1;Glyma.05G184000.Wm82.a2.v1;	exon:37121485-37121739,;intron:37119210-37119593,;	exon-intron circRNA
gma-circRNA0617	Chr05	37119593	37122094	+	2501	502	Glyma.05G184100.Wm82.a2.v1;	exon:37121485-37121739,intron:37121739-37121987,;	exon-intron circRNA
gma-circRNA0618	Chr05	37216221	37217035	-	814	615	Glyma.05G185300.Wm82.a2.v1;	intron:37216344-37216959,;	intronic circRNA
gma-circRNA0619	Chr05	37274935	37275487	+	552	209	Glyma.05G186000.Wm82.a2.v1;	exon:37274935-37275144,;	exonic circRNA
gma-circRNA0620	Chr05	3734935	3735088	-	153	153	NA	NA	intergenic circRNA
gma-circRNA0621	Chr05	37704222	37704419	-	197	197	Glyma.05G191400.Wm82.a2.v1;	exon:37704087-37705026,;	exonic circRNA
gma-circRNA0622	Chr05	37739089	37739255	-	166	166	NA	NA	intergenic circRNA
gma-circRNA0623	Chr05	3786000	3786517	-	517	517	Glyma.05G042400.Wm82.a2.v1;	exon:3785945-3786641,;	exonic circRNA
gma-circRNA0624	Chr05	38181170	38181502	-	332	332	Glyma.05G197600.Wm82.a2.v1;	intron:38181140-38183079,;	intronic circRNA
gma-circRNA0625	Chr05	38289550	38289926	+	376	376	NA	NA	intergenic circRNA
gma-circRNA0626	Chr05	3902711	3902946	+	235	235	Glyma.05G043700.Wm82.a2.v1;	intron:3902711-3902978,;	intronic circRNA
gma-circRNA0627	Chr05	39238480	39238642	-	162	162	NA	NA	intergenic circRNA
gma-circRNA0628	Chr05	39327733	39327895	+	162	162	Glyma.05G211800.Wm82.a2.v1;	exon:39327733-39327895,;	exonic circRNA
gma-circRNA0629	Chr05	39327733	39328170	+	437	162	Glyma.05G211800.Wm82.a2.v1;	exon:39327733-39327895,;	exonic circRNA
gma-circRNA0630	Chr05	39517796	39526914	-	9118	3314	Glyma.05G214000.Wm82.a2.v1;Glyma.05G214100.Wm82.a2.v1;	exon:39521663-39523103,;intron:39525542-39525953,intron:39524458-39524971,intron:39526137-39526813,intron:39525071-39525345,;	exon-intron circRNA
gma-circRNA0631	Chr05	39517796	39532152	-	14356	6183	Glyma.05G214000.Wm82.a2.v1;Glyma.05G214100.Wm82.a2.v1;Glyma.05G214200.Wm82.a2.v1;	exon:39521663-39523103,;intron:39526137-39526813,intron:39525071-39525345,intron:39525542-39525953,;intron:39530184-39530461,intron:39531285-39532051,intron:39528188-39530084,intron:39530658-39531101,;	exon-intron circRNA
gma-circRNA0632	Chr05	39526992	39532152	-	5160	3302	Glyma.05G214200.Wm82.a2.v1;	intron:39528188-39530084,intron:39531285-39532051,intron:39530658-39531101,exon:39530461-39530658,;	exon-intron circRNA
gma-circRNA0633	Chr05	3986083	3986416	-	333	333	NA	NA	intergenic circRNA
gma-circRNA0634	Chr05	39893523	39909561	+	16038	2428	Glyma.05G219600.Wm82.a2.v1;Glyma.05G219400.Wm82.a2.v1;	intron:39908225-39908999,exon:39908999-39909267,;exon:39893523-39893766,exon:39893891-39894371,exon:39894946-39895454,exon:39894489-39894644,;	exon-intron circRNA
gma-circRNA0635	Chr05	39894007	39894215	+	208	208	Glyma.05G219400.Wm82.a2.v1;	exon:39893891-39894371,;	exonic circRNA
gma-circRNA0636	Chr05	39894489	39910518	+	16029	2030	Glyma.05G219600.Wm82.a2.v1;Glyma.05G219400.Wm82.a2.v1;	exon:39910038-39910518,intron:39908225-39908999,exon:39908999-39909267,;exon:39894946-39895454,;	exon-intron circRNA
gma-circRNA0637	Chr05	39975643	39975872	+	229	229	NA	NA	intergenic circRNA
gma-circRNA0638	Chr05	40024746	40027243	-	2497	2066	Glyma.05G220700.Wm82.a2.v1;	intron:40024862-40025898,intron:40025980-40027010,;	intronic circRNA
gma-circRNA0639	Chr05	40102593	40102789	+	196	196	NA	NA	intergenic circRNA
gma-circRNA0640	Chr05	4011306	4012279	+	973	737	Glyma.05G045000.Wm82.a2.v1;	intron:4011431-4012168,;	intronic circRNA
gma-circRNA0641	Chr05	40147672	40152667	+	4995	4613	Glyma.05G222000.Wm82.a2.v1;	intron:40151177-40151744,intron:40147808-40151111,intron:40151824-40152567,;	intronic circRNA
gma-circRNA0642	Chr05	40273882	40274243	+	361	361	NA	NA	intergenic circRNA
gma-circRNA0643	Chr05	41009849	41010188	+	339	339	Glyma.05G232600.Wm82.a2.v1;	intron:41009849-41010221,;	intronic circRNA
gma-circRNA0644	Chr05	4112428	4128316	+	15888	15888	NA	NA	intergenic circRNA
gma-circRNA0645	Chr05	41169784	41170137	-	353	353	NA	NA	intergenic circRNA
gma-circRNA0646	Chr05	41213501	41213780	+	279	279	NA	NA	intergenic circRNA
gma-circRNA0647	Chr05	41227522	41231360	+	3838	3234	Glyma.05G235600.Wm82.a2.v1;	intron:41227632-41228103,intron:41230367-41231300,intron:41228441-41230271,;	intronic circRNA
gma-circRNA0648	Chr05	41471276	41471433	-	157	157	NA	NA	intergenic circRNA
gma-circRNA0649	Chr05	41546148	41546787	+	639	639	NA	NA	intergenic circRNA
gma-circRNA0650	Chr05	41603905	41604106	+	201	201	NA	NA	intergenic circRNA
gma-circRNA0651	Chr05	4161431	4161670	-	239	239	NA	NA	intergenic circRNA
gma-circRNA0652	Chr05	41620853	41621639	-	786	372	Glyma.05G241400.Wm82.a2.v1;	intron:41620962-41621334,;	intronic circRNA
gma-circRNA0653	Chr05	41634364	41636121	-	1757	1547	Glyma.05G241400.Wm82.a2.v1;	intron:41634558-41635077,intron:41635153-41635987,exon:41634364-41634558,;	exon-intron circRNA
gma-circRNA0654	Chr05	41841440	41841848	-	408	408	Glyma.05G243900.Wm82.a2.v1;	exon:41841440-41841848,;	exonic circRNA
gma-circRNA0655	Chr05	41885795	41886032	+	237	237	NA	NA	intergenic circRNA
gma-circRNA0656	Chr05	42009985	42010335	+	350	350	Glyma.05G246500.Wm82.a2.v1;	intron:42009985-42010357,;	intronic circRNA
gma-circRNA0657	Chr05	42032698	42032873	+	175	175	Glyma.05G246900.Wm82.a2.v1;	intron:42032698-42032902,;	intronic circRNA
gma-circRNA0658	Chr05	42181122	42181692	-	570	358	Glyma.05G248600.Wm82.a2.v1;	intron:42181220-42181578,;	intronic circRNA
gma-circRNA0659	Chr05	4226757	4227001	-	244	244	NA	NA	intergenic circRNA
gma-circRNA0660	Chr05	4228738	4228986	-	248	248	Glyma.05G047400.Wm82.a2.v1;	intron:4228706-4228986,;	intronic circRNA
gma-circRNA0661	Chr05	4689703	4705902	-	16199	1168	Glyma.05G052400.Wm82.a2.v1;	exon:4705169-4705356,intron:4705356-4705610,intron:4704442-4705169,;	exon-intron circRNA
gma-circRNA0662	Chr05	4689703	4719888	-	30185	2110	Glyma.05G052600.Wm82.a2.v1;Glyma.05G052400.Wm82.a2.v1;	intron:4718468-4719100,exon:4719099-4719287,intron:4719287-4719596,;intron:4705356-4705610,intron:4704442-4705169,;	exon-intron circRNA
gma-circRNA0663	Chr05	4705999	4719888	-	13889	1129	Glyma.05G052600.Wm82.a2.v1;	intron:4718468-4719100,intron:4719287-4719596,exon:4719099-4719287,;	exon-intron circRNA
gma-circRNA0664	Chr05	4794598	4795067	-	469	469	Glyma.05G053200.Wm82.a2.v1;	exon:4793166-4795434,;	exonic circRNA
gma-circRNA0665	Chr05	5149930	5150419	-	489	255	Glyma.05G056300.Wm82.a2.v1;	exon:5149911-5150166,;	exonic circRNA
gma-circRNA0666	Chr05	5421125	5421333	+	208	208	Glyma.05G058500.Wm82.a2.v1;	exon:5421125-5421333,;	exonic circRNA
gma-circRNA0667	Chr05	5421125	5423158	+	2033	1080	Glyma.05G058500.Wm82.a2.v1;	intron:5421632-5422712,;	intronic circRNA
gma-circRNA0668	Chr05	5482188	5482852	+	664	373	Glyma.05G059000.Wm82.a2.v1;	intron:5482314-5482687,;	intronic circRNA
gma-circRNA0669	Chr05	5952907	5953150	-	243	243	NA	NA	intergenic circRNA
gma-circRNA0670	Chr05	6202417	6202694	-	277	277	NA	NA	intergenic circRNA
gma-circRNA0671	Chr05	6683964	6684276	-	312	312	NA	NA	intergenic circRNA
gma-circRNA0672	Chr05	6684869	6687148	-	2279	846	Glyma.05G066700.Wm82.a2.v1;	intron:6686162-6687008,;	intronic circRNA
gma-circRNA0673	Chr05	7097575	7109693	-	12118	12118	NA	NA	intergenic circRNA
gma-circRNA0674	Chr05	7109304	7109693	-	389	389	NA	NA	intergenic circRNA
gma-circRNA0675	Chr05	8884660	8884919	-	259	259	Glyma.05G074800.Wm82.a2.v1;	intron:8884634-8884919,;	intronic circRNA
gma-circRNA0676	Chr05	9243885	9244725	-	840	285	Glyma.05G075100.Wm82.a2.v1;	intron:9243953-9244238,;	intronic circRNA
gma-circRNA0677	Chr05	9330652	9331722	-	1070	1070	NA	NA	intergenic circRNA
gma-circRNA0678	Chr05	93379	93631	-	252	252	NA	NA	intergenic circRNA
gma-circRNA0679	Chr06	10302650	10308900	+	6250	4048	Glyma.06G126000.Wm82.a2.v1;	intron:10305216-10305979,intron:10306041-10308427,intron:10304800-10305165,intron:10302804-10303338,;	intronic circRNA
gma-circRNA0680	Chr06	10377282	10378900	+	1618	1479	Glyma.06G126600.Wm82.a2.v1;	intron:10377421-10377747,exon:10377747-10378315,exon:10378687-10378900,intron:10378315-10378687,;	exon-intron circRNA
gma-circRNA0681	Chr06	10463873	10464232	+	359	359	NA	NA	intergenic circRNA
gma-circRNA0682	Chr06	10475143	10475341	+	198	198	NA	NA	intergenic circRNA
gma-circRNA0683	Chr06	10896669	10896871	+	202	202	NA	NA	intergenic circRNA
gma-circRNA0684	Chr06	10944	11156	+	212	212	NA	NA	intergenic circRNA
gma-circRNA0685	Chr06	11143071	11143342	-	271	271	Glyma.06G135600.Wm82.a2.v1;	intron:11143048-11143343,;	intronic circRNA
gma-circRNA0686	Chr06	11402521	11403005	+	484	484	NA	NA	intergenic circRNA
gma-circRNA0687	Chr06	11447961	11449192	-	1231	1107	Glyma.06G140400.Wm82.a2.v1;	exon:11448933-11449192,intron:11448085-11448933,;	exon-intron circRNA
gma-circRNA0688	Chr06	11505947	11506211	+	264	264	NA	NA	intergenic circRNA
gma-circRNA0689	Chr06	11535672	11537064	-	1392	1026	Glyma.06G141500.Wm82.a2.v1;	intron:11536408-11536901,intron:11535799-11536332,;	intronic circRNA
gma-circRNA0690	Chr06	11593712	11594164	-	452	452	NA	NA	intergenic circRNA
gma-circRNA0691	Chr06	11629093	11629364	-	271	271	NA	NA	intergenic circRNA
gma-circRNA0692	Chr06	11892760	11894174	-	1414	686	Glyma.06G145700.Wm82.a2.v1;	intron:11893321-11894007,;	intronic circRNA
gma-circRNA0693	Chr06	11947295	11947762	+	467	467	NA	NA	intergenic circRNA
gma-circRNA0694	Chr06	12033472	12033703	+	231	231	Glyma.06G147500.Wm82.a2.v1;	exon:12033472-12033703,;	exonic circRNA
gma-circRNA0695	Chr06	12252057	12252366	+	309	309	NA	NA	intergenic circRNA
gma-circRNA0696	Chr06	12302473	12303018	+	545	545	NA	NA	intergenic circRNA
gma-circRNA0697	Chr06	12686496	12687171	-	675	310	Glyma.06G155300.Wm82.a2.v1;	intron:12686595-12686905,;	intronic circRNA
gma-circRNA0698	Chr06	12731883	12732696	-	813	545	Glyma.06G155600.Wm82.a2.v1;	intron:12731922-12732467,;	intronic circRNA
gma-circRNA0699	Chr06	130308	131661	+	1353	588	Glyma.06G001300.Wm82.a2.v1;	intron:131000-131298,exon:130308-130598,;	exon-intron circRNA
gma-circRNA0700	Chr06	13046409	13047307	-	898	617	Glyma.06G158600.Wm82.a2.v1;	intron:13046505-13047122,;	intronic circRNA
gma-circRNA0701	Chr06	1319137	1319352	+	215	215	Glyma.06G017700.Wm82.a2.v1;	intron:1319137-1319382,;	intronic circRNA
gma-circRNA0702	Chr06	13352398	13352969	-	571	571	NA	NA	intergenic circRNA
gma-circRNA0703	Chr06	13513957	13514456	-	499	499	NA	NA	intergenic circRNA
gma-circRNA0704	Chr06	1378389	1378832	+	443	443	NA	NA	intergenic circRNA
gma-circRNA0705	Chr06	1381649	1381880	-	231	231	NA	NA	intergenic circRNA
gma-circRNA0706	Chr06	13847718	13848339	-	621	621	NA	NA	intergenic circRNA
gma-circRNA0707	Chr06	14059420	14059661	-	241	241	Glyma.06G168300.Wm82.a2.v1;	exon:14059420-14059661,;	exonic circRNA
gma-circRNA0708	Chr06	14116938	14117488	+	550	550	NA	NA	intergenic circRNA
gma-circRNA0709	Chr06	14274422	14277729	+	3307	1229	Glyma.06G170300.Wm82.a2.v1;	exon:14274422-14274628,exon:14275740-14276046,intron:14274847-14275254,exon:14275254-14275564,;	exon-intron circRNA
gma-circRNA0710	Chr06	14275740	14278864	+	3124	306	Glyma.06G170300.Wm82.a2.v1;	exon:14275740-14276046,;	exonic circRNA
gma-circRNA0711	Chr06	14317664	14318259	+	595	171	Glyma.06G171000.Wm82.a2.v1;	exon:14318088-14318259,;	exonic circRNA
gma-circRNA0712	Chr06	14395134	14395466	+	332	332	Glyma.06G171900.Wm82.a2.v1;	intron:14395134-14395499,;	intronic circRNA
gma-circRNA0713	Chr06	14467818	14474747	-	6929	226	Glyma.06G172600.Wm82.a2.v1;	intron:14467965-14468191,;	intronic circRNA
gma-circRNA0714	Chr06	14468381	14475298	-	6917	212	Glyma.06G172700.Wm82.a2.v1;	intron:14474986-14475198,;	intronic circRNA
gma-circRNA0715	Chr06	14468650	14475504	-	6854	212	Glyma.06G172700.Wm82.a2.v1;	intron:14474986-14475198,;	intronic circRNA
gma-circRNA0716	Chr06	14518933	14519210	-	277	277	Glyma.06G172900.Wm82.a2.v1;	exon:14518933-14519210,;	exonic circRNA
gma-circRNA0717	Chr06	14638037	14640864	+	2827	2273	Glyma.06G173500.Wm82.a2.v1;	intron:14638150-14639504,intron:14639963-14640705,exon:14639643-14639820,;	exon-intron circRNA
gma-circRNA0718	Chr06	1496526	1496797	+	271	271	Glyma.06G019800.Wm82.a2.v1;	exon:1496526-1496797,;	exonic circRNA
gma-circRNA0719	Chr06	15246989	15247147	+	158	158	Glyma.06G179600.Wm82.a2.v1;	exon:15246900-15247146,;	exonic circRNA
gma-circRNA0720	Chr06	15345761	15351021	-	5260	1525	Glyma.06G180700.Wm82.a2.v1;	exon:15350784-15351021,intron:15345880-15347168,;	exon-intron circRNA
gma-circRNA0721	Chr06	15350610	15351021	-	411	237	Glyma.06G180700.Wm82.a2.v1;	exon:15350784-15351021,;	exonic circRNA
gma-circRNA0722	Chr06	15381009	15393746	-	12737	12360	Glyma.06G180700.Wm82.a2.v1;	intron:15381107-15393467,;	intronic circRNA
gma-circRNA0723	Chr06	15393467	15393746	-	279	279	NA	NA	intergenic circRNA
gma-circRNA0724	Chr06	15411292	15411658	-	366	366	NA	NA	intergenic circRNA
gma-circRNA0725	Chr06	1572086	1572490	-	404	404	NA	NA	intergenic circRNA
gma-circRNA0726	Chr06	1588235	1588427	-	192	192	NA	NA	intergenic circRNA
gma-circRNA0727	Chr06	16252045	16252482	-	437	437	NA	NA	intergenic circRNA
gma-circRNA0728	Chr06	16355803	16356095	+	292	292	Glyma.06G187500.Wm82.a2.v1;	intron:16355803-16356118,;	intronic circRNA
gma-circRNA0729	Chr06	16357011	16357208	-	197	197	NA	NA	intergenic circRNA
gma-circRNA0730	Chr06	16454109	16455026	+	917	917	NA	NA	intergenic circRNA
gma-circRNA0731	Chr06	16719242	16723553	-	4311	4311	NA	NA	intergenic circRNA
gma-circRNA0732	Chr06	17023341	17024113	+	772	314	Glyma.06G192600.Wm82.a2.v1;	intron:17023685-17023999,;	intronic circRNA
gma-circRNA0733	Chr06	17279462	17279618	+	156	156	NA	NA	intergenic circRNA
gma-circRNA0734	Chr06	1739711	1741413	-	1702	1290	Glyma.06G023300.Wm82.a2.v1;	intron:1739870-1741160,;	intronic circRNA
gma-circRNA0735	Chr06	17570944	17580751	+	9807	8999	Glyma.06G195700.Wm82.a2.v1;	intron:17571468-17572478,intron:17572621-17580610,;	intronic circRNA
gma-circRNA0736	Chr06	18695762	18696196	+	434	434	NA	NA	intergenic circRNA
gma-circRNA0737	Chr06	18806831	18814541	-	7710	7169	Glyma.06G202500.Wm82.a2.v1;	intron:18807002-18814171,;	intronic circRNA
gma-circRNA0738	Chr06	18828411	18828883	-	472	472	NA	NA	intergenic circRNA
gma-circRNA0739	Chr06	18846558	18846735	+	177	177	NA	NA	intergenic circRNA
gma-circRNA0740	Chr06	19699247	19700087	-	840	209	Glyma.06G206000.Wm82.a2.v1;	intron:19699754-19699963,;	intronic circRNA
gma-circRNA0741	Chr06	19699247	19703421	-	4174	3162	Glyma.06G206000.Wm82.a2.v1;	intron:19700087-19703040,intron:19699754-19699963,;	intronic circRNA
gma-circRNA0742	Chr06	20775568	20776264	-	696	696	NA	NA	intergenic circRNA
gma-circRNA0743	Chr06	21083612	21083942	+	330	330	Glyma.06G211300.Wm82.a2.v1;	intron:21083608-21083975,;	intronic circRNA
gma-circRNA0744	Chr06	2196928	2197105	+	177	177	NA	NA	intergenic circRNA
gma-circRNA0745	Chr06	2196928	2197150	+	222	222	NA	NA	intergenic circRNA
gma-circRNA0746	Chr06	2196928	2197195	+	267	267	NA	NA	intergenic circRNA
gma-circRNA0747	Chr06	2196928	2203452	+	6524	1082	Glyma.06G028200.Wm82.a2.v1;	intron:2200291-2200746,intron:2200967-2201594,;	intronic circRNA
gma-circRNA0748	Chr06	2196928	2203568	+	6640	1082	Glyma.06G028200.Wm82.a2.v1;	intron:2200967-2201594,intron:2200291-2200746,;	intronic circRNA
gma-circRNA0749	Chr06	2196937	2197111	-	174	174	NA	NA	intergenic circRNA
gma-circRNA0750	Chr06	2196937	2197135	-	198	198	NA	NA	intergenic circRNA
gma-circRNA0751	Chr06	2196937	2197141	-	204	204	NA	NA	intergenic circRNA
gma-circRNA0752	Chr06	2196937	2197192	-	255	255	NA	NA	intergenic circRNA
gma-circRNA0753	Chr06	2196937	2197208	-	271	271	NA	NA	intergenic circRNA
gma-circRNA0754	Chr06	2196937	2197220	-	283	283	NA	NA	intergenic circRNA
gma-circRNA0755	Chr06	2196942	2197114	+	172	172	NA	NA	intergenic circRNA
gma-circRNA0756	Chr06	2196942	2203487	+	6545	1370	Glyma.06G028200.Wm82.a2.v1;	intron:2200967-2201594,intron:2199423-2199711,intron:2200291-2200746,;	intronic circRNA
gma-circRNA0757	Chr06	2196955	2197105	+	150	150	NA	NA	intergenic circRNA
gma-circRNA0758	Chr06	2196955	2203553	+	6598	1370	Glyma.06G028200.Wm82.a2.v1;	intron:2199423-2199711,intron:2200967-2201594,intron:2200291-2200746,;	intronic circRNA
gma-circRNA0759	Chr06	2196978	2197166	-	188	188	NA	NA	intergenic circRNA
gma-circRNA0760	Chr06	2196978	2197192	-	214	214	NA	NA	intergenic circRNA
gma-circRNA0761	Chr06	2196978	2197220	-	242	242	NA	NA	intergenic circRNA
gma-circRNA0762	Chr06	2196980	2197195	+	215	215	NA	NA	intergenic circRNA
gma-circRNA0763	Chr06	2196980	2203447	+	6467	1572	Glyma.06G028200.Wm82.a2.v1;	intron:2200291-2200746,exon:2201840-2202042,intron:2199423-2199711,intron:2200967-2201594,;	exon-intron circRNA
gma-circRNA0764	Chr06	2196980	2203452	+	6472	1082	Glyma.06G028200.Wm82.a2.v1;	intron:2200291-2200746,intron:2200967-2201594,;	intronic circRNA
gma-circRNA0765	Chr06	2197037	2203478	+	6441	1082	Glyma.06G028200.Wm82.a2.v1;	intron:2200967-2201594,intron:2200291-2200746,;	intronic circRNA
gma-circRNA0766	Chr06	2197092	2203484	-	6392	6392	NA	NA	intergenic circRNA
gma-circRNA0767	Chr06	2197092	2203595	-	6503	6503	NA	NA	intergenic circRNA
gma-circRNA0768	Chr06	2197104	2203553	+	6449	1370	Glyma.06G028200.Wm82.a2.v1;	intron:2200967-2201594,intron:2199423-2199711,intron:2200291-2200746,;	intronic circRNA
gma-circRNA0769	Chr06	2197123	2203487	+	6364	1082	Glyma.06G028200.Wm82.a2.v1;	intron:2200967-2201594,intron:2200291-2200746,;	intronic circRNA
gma-circRNA0770	Chr06	2197135	2203508	-	6373	6373	NA	NA	intergenic circRNA
gma-circRNA0771	Chr06	2197165	2203538	+	6373	1370	Glyma.06G028200.Wm82.a2.v1;	intron:2199423-2199711,intron:2200291-2200746,intron:2200967-2201594,;	intronic circRNA
gma-circRNA0772	Chr06	2203315	2203538	+	223	223	NA	NA	intergenic circRNA
gma-circRNA0773	Chr06	2203340	2203568	+	228	228	NA	NA	intergenic circRNA
gma-circRNA0774	Chr06	22365567	22369754	-	4187	873	Glyma.06G215400.Wm82.a2.v1;	intron:22365783-22366466,exon:22369564-22369754,;	exon-intron circRNA
gma-circRNA0775	Chr06	22721448	22721779	+	331	331	NA	NA	intergenic circRNA
gma-circRNA0776	Chr06	22721458	22722778	-	1320	1320	NA	NA	intergenic circRNA
gma-circRNA0777	Chr06	2273549	2274393	-	844	844	NA	NA	intergenic circRNA
gma-circRNA0778	Chr06	22934066	22935928	-	1862	1501	Glyma.06G217400.Wm82.a2.v1;	intron:22935332-22935858,intron:22934180-22934849,intron:22934967-22935273,;	intronic circRNA
gma-circRNA0779	Chr06	2298017	2298889	+	872	485	Glyma.06G029400.Wm82.a2.v1;	exon:2298727-2298889,intron:2298137-2298460,;	exon-intron circRNA
gma-circRNA0780	Chr06	2304386	2304728	-	342	337	Glyma.06G029500.Wm82.a2.v1;	exon:2304386-2304723,;	exonic circRNA
gma-circRNA0781	Chr06	23193853	23197677	-	3824	3601	Glyma.06G217700.Wm82.a2.v1;	intron:23195329-23197621,exon:23193853-23194067,intron:23194067-23195162,;	exon-intron circRNA
gma-circRNA0782	Chr06	23617521	23623467	-	5946	5487	Glyma.06G218300.Wm82.a2.v1;	intron:23622368-23623333,intron:23617757-23622279,;	intronic circRNA
gma-circRNA0783	Chr06	237170	243158	-	5988	4505	Glyma.06G003000.Wm82.a2.v1;	exon:240835-241055,intron:237661-238035,intron:238476-238843,intron:240497-240835,intron:239275-240366,intron:238074-238377,intron:241055-242867,;	exon-intron circRNA
gma-circRNA0784	Chr06	2407641	2408152	+	511	511	NA	NA	intergenic circRNA
gma-circRNA0785	Chr06	2554080	2554285	+	205	205	Glyma.06G033100.Wm82.a2.v1;	intron:2554080-2554314,;	intronic circRNA
gma-circRNA0786	Chr06	2558730	2559133	+	403	201	Glyma.06G033200.Wm82.a2.v1;	exon:2558932-2559133,;	exonic circRNA
gma-circRNA0787	Chr06	2587508	2587864	+	356	356	NA	NA	intergenic circRNA
gma-circRNA0788	Chr06	26785665	26787978	-	2313	2027	Glyma.06G221100.Wm82.a2.v1;	intron:26785807-26786774,intron:26786857-26787917,;	intronic circRNA
gma-circRNA0789	Chr06	26785671	26787956	-	2285	2027	Glyma.06G221100.Wm82.a2.v1;	intron:26785807-26786774,intron:26786857-26787917,;	intronic circRNA
gma-circRNA0790	Chr06	2774295	2774488	-	193	193	NA	NA	intergenic circRNA
gma-circRNA0791	Chr06	28875099	28875569	-	470	217	Glyma.06G222100.Wm82.a2.v1;	intron:28875232-28875449,;	intronic circRNA
gma-circRNA0792	Chr06	28887716	28888439	-	723	723	NA	NA	intergenic circRNA
gma-circRNA0793	Chr06	28899355	28901235	-	1880	1880	NA	NA	intergenic circRNA
gma-circRNA0794	Chr06	28913114	28914496	-	1382	679	Glyma.06G222100.Wm82.a2.v1;	exon:28913114-28913312,intron:28913312-28913793,;	exon-intron circRNA
gma-circRNA0795	Chr06	28921820	28924216	-	2396	1696	Glyma.06G222100.Wm82.a2.v1;	intron:28923349-28923768,intron:28921982-28923259,;	intronic circRNA
gma-circRNA0796	Chr06	2943523	2945643	+	2120	1185	Glyma.06G038900.Wm82.a2.v1;	intron:2944251-2945436,;	intronic circRNA
gma-circRNA0797	Chr06	3052348	3052639	-	291	291	Glyma.06G040600.Wm82.a2.v1;	exon:3052348-3052639,;	exonic circRNA
gma-circRNA0798	Chr06	31214556	31214824	+	268	268	Glyma.06G225700.Wm82.a2.v1;	exon:31214529-31214880,;	exonic circRNA
gma-circRNA0799	Chr06	3221276	3221500	+	224	224	NA	NA	intergenic circRNA
gma-circRNA0800	Chr06	33743	33949	+	206	206	NA	NA	intergenic circRNA
gma-circRNA0801	Chr06	3514567	3514919	+	352	352	Glyma.06G046300.Wm82.a2.v1;	intron:3514567-3514949,;	intronic circRNA
gma-circRNA0802	Chr06	35353731	35369120	+	15389	297	Glyma.06G229900.Wm82.a2.v1;	exon:35353731-35354028,;	exonic circRNA
gma-circRNA0803	Chr06	36083708	36083881	+	173	173	NA	NA	intergenic circRNA
gma-circRNA0804	Chr06	36695620	36695818	+	198	198	Glyma.06G232300.Wm82.a2.v1;	exon:36694930-36696106,;	exonic circRNA
gma-circRNA0805	Chr06	38765098	38765256	+	158	158	NA	NA	intergenic circRNA
gma-circRNA0806	Chr06	38820759	38821519	-	760	502	Glyma.06G238000.Wm82.a2.v1;	intron:38820884-38821386,;	intronic circRNA
gma-circRNA0807	Chr06	38821593	38823135	-	1542	772	Glyma.06G238000.Wm82.a2.v1;	intron:38822466-38822858,intron:38821721-38822101,;	intronic circRNA
gma-circRNA0808	Chr06	39233278	39235054	+	1776	525	Glyma.06G239100.Wm82.a2.v1;	intron:39233403-39233928,;	intronic circRNA
gma-circRNA0809	Chr06	4019006	4020713	-	1707	1034	Glyma.06G053100.Wm82.a2.v1;	intron:4019468-4020502,;	intronic circRNA
gma-circRNA0810	Chr06	4131101	4132227	+	1126	863	Glyma.06G054600.Wm82.a2.v1;	intron:4131201-4131833,intron:4131921-4132152,;	intronic circRNA
gma-circRNA0811	Chr06	4245252	4247565	+	2313	1456	Glyma.06G056300.Wm82.a2.v1;	intron:4245319-4246323,exon:4247113-4247565,;	exon-intron circRNA
gma-circRNA0812	Chr06	43337728	43338154	+	426	189	Glyma.06G254500.Wm82.a2.v1;	intron:43337806-43337995,;	intronic circRNA
gma-circRNA0813	Chr06	43438509	43439074	-	565	565	NA	NA	intergenic circRNA
gma-circRNA0814	Chr06	4529228	4530117	-	889	522	Glyma.06G059700.Wm82.a2.v1;	intron:4529356-4529878,;	intronic circRNA
gma-circRNA0815	Chr06	4541204	4541749	-	545	383	Glyma.06G059800.Wm82.a2.v1;	exon:4541585-4541749,intron:4541366-4541585,;	exon-intron circRNA
gma-circRNA0816	Chr06	45697096	45728257	-	31161	1111	Glyma.06G268700.Wm82.a2.v1;	exon:45727146-45728257,;	exonic circRNA
gma-circRNA0817	Chr06	45754442	45755613	-	1171	219	Glyma.06G268800.Wm82.a2.v1;	intron:45754848-45755067,;	intronic circRNA
gma-circRNA0818	Chr06	45774973	45775574	-	601	382	Glyma.06G268800.Wm82.a2.v1;	intron:45775093-45775475,;	intronic circRNA
gma-circRNA0819	Chr06	45791351	45793099	-	1748	1748	NA	NA	intergenic circRNA
gma-circRNA0820	Chr06	45830409	45837618	+	7209	971	Glyma.06G269500.Wm82.a2.v1;	intron:45830747-45831512,exon:45830409-45830615,;	exon-intron circRNA
gma-circRNA0821	Chr06	46599377	46600017	-	640	640	NA	NA	intergenic circRNA
gma-circRNA0822	Chr06	46654878	46655154	+	276	276	Glyma.06G275600.Wm82.a2.v1;	exon:46654001-46655995,;	exonic circRNA
gma-circRNA0823	Chr06	46815759	46816511	+	752	306	Glyma.06G276900.Wm82.a2.v1;	intron:46815916-46816222,;	intronic circRNA
gma-circRNA0824	Chr06	4734695	4745502	-	10807	3576	Glyma.06G062700.Wm82.a2.v1;Glyma.06G062600.Wm82.a2.v1;	intron:4744599-4745148,intron:4742712-4743466,;exon:4734695-4735580,intron:4737096-4737964,intron:4736277-4736599,exon:4735833-4736031,;	exon-intron circRNA
gma-circRNA0825	Chr06	4736599	4756383	-	19784	7501	Glyma.06G062700.Wm82.a2.v1;Glyma.06G062600.Wm82.a2.v1;Glyma.06G062800.Wm82.a2.v1;	intron:4743671-4744547,intron:4747240-4747570,intron:4744599-4745148,intron:4748152-4748832,exon:4745638-4746547,;intron:4737096-4737964,;intron:4753846-4754373,exon:4751584-4752125,intron:4753344-4753794,exon:4754806-4755718,intron:4752274-4753133,;	exon-intron circRNA
gma-circRNA0826	Chr06	47759443	47760621	+	1178	1073	Glyma.06G288900.Wm82.a2.v1;	exon:47760357-47760621,intron:47759548-47760357,;	exon-intron circRNA
gma-circRNA0827	Chr06	48026413	48027113	+	700	700	Glyma.06G291600.Wm82.a2.v1;	exon:48026413-48026595,intron:48026595-48027520,;	exon-intron circRNA
gma-circRNA0828	Chr06	48027520	48028533	+	1013	478	Glyma.06G291600.Wm82.a2.v1;	intron:48027894-48028372,;	intronic circRNA
gma-circRNA0829	Chr06	48377465	48390936	+	13471	1760	Glyma.06G294800.Wm82.a2.v1;	intron:48378625-48379225,exon:48378369-48378625,exon:48377465-48377690,intron:48377690-48378369,;	exon-intron circRNA
gma-circRNA0830	Chr06	48465684	48466197	+	513	513	Glyma.06G295700.Wm82.a2.v1;	exon:48465672-48466473,;	exonic circRNA
gma-circRNA0831	Chr06	48477290	48478646	+	1356	684	Glyma.06G296000.Wm82.a2.v1;	intron:48477393-48478077,;	intronic circRNA
gma-circRNA0832	Chr06	48479869	48480125	+	256	256	NA	NA	intergenic circRNA
gma-circRNA0833	Chr06	48616592	48618458	+	1866	1121	Glyma.06G296900.Wm82.a2.v1;	intron:48616854-48617277,intron:48617526-48618224,;	intronic circRNA
gma-circRNA0834	Chr06	48619218	48619480	-	262	262	NA	NA	intergenic circRNA
gma-circRNA0835	Chr06	49498332	49498507	+	175	175	NA	NA	intergenic circRNA
gma-circRNA0836	Chr06	50815864	50816075	-	211	211	NA	NA	intergenic circRNA
gma-circRNA0837	Chr06	50895022	50896563	+	1541	1032	Glyma.06G320200.Wm82.a2.v1;	exon:50896394-50896563,exon:50895839-50896049,intron:50895186-50895839,;	exon-intron circRNA
gma-circRNA0838	Chr06	5107961	5108221	-	260	260	NA	NA	intergenic circRNA
gma-circRNA0839	Chr06	51179285	51181269	+	1984	1035	Glyma.06G324100.Wm82.a2.v1;	intron:51179478-51180194,intron:51180691-51181010,;	intronic circRNA
gma-circRNA0840	Chr06	51267039	51267512	-	473	473	NA	NA	intergenic circRNA
gma-circRNA0841	Chr06	5341760	5342475	-	715	613	Glyma.06G069600.Wm82.a2.v1;	exon:5341760-5342106,exon:5342208-5342475,;	exonic circRNA
gma-circRNA0842	Chr06	5779594	5780810	-	1216	1041	Glyma.06G074700.Wm82.a2.v1;	exon:5779594-5780019,intron:5780019-5780635,;	exon-intron circRNA
gma-circRNA0843	Chr06	5874454	5874776	+	322	322	NA	NA	intergenic circRNA
gma-circRNA0844	Chr06	6631942	6632352	+	410	410	Glyma.06G086000.Wm82.a2.v1;	intron:6631942-6632368,;	intronic circRNA
gma-circRNA0845	Chr06	6752357	6752549	-	192	192	NA	NA	intergenic circRNA
gma-circRNA0846	Chr06	6903923	6905185	-	1262	245	Glyma.06G089000.Wm82.a2.v1;	intron:6904831-6905076,;	intronic circRNA
gma-circRNA0847	Chr06	6919065	6919233	+	168	168	Glyma.06G089100.Wm82.a2.v1;	intron:6919065-6919269,;	intronic circRNA
gma-circRNA0848	Chr06	7008614	7016333	+	7719	7557	Glyma.06G090300.Wm82.a2.v1;	intron:7009242-7012651,intron:7014326-7017974,intron:7013132-7013632,;	intronic circRNA
gma-circRNA0849	Chr06	707393	709384	+	1991	1730	Glyma.06G009000.Wm82.a2.v1;	intron:707534-709264,;	intronic circRNA
gma-circRNA0850	Chr06	7279830	7280481	-	651	433	Glyma.06G092200.Wm82.a2.v1;	intron:7279959-7280392,;	intronic circRNA
gma-circRNA0851	Chr06	7280561	7280870	-	309	309	Glyma.06G092200.Wm82.a2.v1;	exon:7280561-7280870,;	exonic circRNA
gma-circRNA0852	Chr06	7285669	7288362	+	2693	2073	Glyma.06G092300.Wm82.a2.v1;	intron:7285929-7286996,intron:7287119-7287865,intron:7287985-7288245,;	intronic circRNA
gma-circRNA0853	Chr06	73276	73640	-	364	364	Glyma.06G000500.Wm82.a2.v1;	intron:73244-73640,;	intronic circRNA
gma-circRNA0854	Chr06	7467510	7467813	+	303	303	NA	NA	intergenic circRNA
gma-circRNA0855	Chr06	7553757	7554264	-	507	201	Glyma.06G095600.Wm82.a2.v1;	exon:7554063-7554264,;	exonic circRNA
gma-circRNA0856	Chr06	7553757	7555663	-	1906	1468	Glyma.06G095600.Wm82.a2.v1;	intron:7554264-7555531,exon:7554063-7554264,;	exon-intron circRNA
gma-circRNA0857	Chr06	7592780	7593004	-	224	224	Glyma.06G096100.Wm82.a2.v1;	intron:7592757-7593004,;	intronic circRNA
gma-circRNA0858	Chr06	7595748	7596041	-	293	293	Glyma.06G096100.Wm82.a2.v1;	intron:7595722-7596041,;	intronic circRNA
gma-circRNA0859	Chr06	7599775	7600059	-	284	284	NA	NA	intergenic circRNA
gma-circRNA0860	Chr06	7685821	7686132	-	311	311	Glyma.06G097300.Wm82.a2.v1;	exon:7685823-7686720,;	exonic circRNA
gma-circRNA0861	Chr06	7808138	7809317	-	1179	947	Glyma.06G098300.Wm82.a2.v1;	exon:7808960-7809317,intron:7808388-7808728,exon:7808138-7808388,;	exon-intron circRNA
gma-circRNA0862	Chr06	7818762	7823018	-	4256	3696	Glyma.06G098300.Wm82.a2.v1;	intron:7819014-7819897,exon:7818762-7819032,intron:7820252-7822795,;	exon-intron circRNA
gma-circRNA0863	Chr06	7986639	7986963	+	324	324	NA	NA	intergenic circRNA
gma-circRNA0864	Chr06	8159592	8159842	+	250	250	NA	NA	intergenic circRNA
gma-circRNA0865	Chr06	8475967	8476174	+	207	207	Glyma.06G105900.Wm82.a2.v1;	exon:8475967-8476174,;	exonic circRNA
gma-circRNA0866	Chr06	8478010	8478329	+	319	188	Glyma.06G105900.Wm82.a2.v1;	exon:8478010-8478198,;	exonic circRNA
gma-circRNA0867	Chr06	9738141	9739401	-	1260	821	Glyma.06G119700.Wm82.a2.v1;	intron:9738498-9739319,;	intronic circRNA
gma-circRNA0868	Chr06	976952	977173	+	221	221	NA	NA	intergenic circRNA
gma-circRNA0869	Chr07	10300814	10303865	-	3051	2514	Glyma.07G106100.Wm82.a2.v1;	intron:10300992-10301832,exon:10300814-10300992,intron:10302231-10303727,;	exon-intron circRNA
gma-circRNA0870	Chr07	10584966	10585876	-	910	910	NA	NA	intergenic circRNA
gma-circRNA0871	Chr07	10698926	10699283	-	357	357	Glyma.07G108700.Wm82.a2.v1;	intron:10698902-10699283,;	intronic circRNA
gma-circRNA0872	Chr07	1091237	1091442	+	205	205	Glyma.07G013900.Wm82.a2.v1;	exon:1091237-1091442,;	exonic circRNA
gma-circRNA0873	Chr07	1091237	1091709	+	472	412	Glyma.07G013900.Wm82.a2.v1;	exon:1091237-1091442,intron:1091442-1091649,;	exon-intron circRNA
gma-circRNA0874	Chr07	1091237	1092100	+	863	412	Glyma.07G013900.Wm82.a2.v1;	exon:1091237-1091442,intron:1091442-1091649,;	exon-intron circRNA
gma-circRNA0875	Chr07	1099367	1099606	+	239	239	Glyma.07G014000.Wm82.a2.v1;	intron:1099367-1099659,;	intronic circRNA
gma-circRNA0876	Chr07	11087843	11089816	-	1973	1973	NA	NA	intergenic circRNA
gma-circRNA0877	Chr07	1118841	1119481	-	640	219	Glyma.07G014300.Wm82.a2.v1;	exon:1118841-1119060,;	exonic circRNA
gma-circRNA0878	Chr07	1145877	1146300	-	423	423	NA	NA	intergenic circRNA
gma-circRNA0879	Chr07	1153647	1153857	+	210	210	Glyma.07G014600.Wm82.a2.v1;	exon:1153647-1153857,;	exonic circRNA
gma-circRNA0880	Chr07	1334596	1346629	-	12033	3891	Glyma.07G016700.Wm82.a2.v1;Glyma.07G016500.Wm82.a2.v1;	exon:1345491-1345817,intron:1346040-1346548,intron:1344285-1344734,intron:1344840-1345491,intron:1343870-1344135,;intron:1335806-1336210,exon:1338145-1338354,exon:1335418-1335611,intron:1337142-1337392,intron:1334782-1335418,;	exon-intron circRNA
gma-circRNA0881	Chr07	1337587	1349472	-	11885	3187	Glyma.07G016700.Wm82.a2.v1;	intron:1343870-1344135,intron:1346040-1346548,exon:1345491-1345817,intron:1349089-1349381,intron:1346900-1347596,intron:1344285-1344734,intron:1344840-1345491,;	exon-intron circRNA
gma-circRNA0882	Chr07	13767863	13768385	+	522	286	Glyma.07G119900.Wm82.a2.v1;	exon:13767863-13768149,;	exonic circRNA
gma-circRNA0883	Chr07	14156666	14156890	-	224	224	Glyma.07G121500.Wm82.a2.v1;	exon:14156666-14156890,;	exonic circRNA
gma-circRNA0884	Chr07	14422668	14422956	+	288	288	NA	NA	intergenic circRNA
gma-circRNA0885	Chr07	14458687	14462813	-	4126	3395	Glyma.07G122900.Wm82.a2.v1;	intron:14458917-14460549,intron:14461024-14462069,intron:14460645-14460976,intron:14462144-14462531,;	intronic circRNA
gma-circRNA0886	Chr07	1461674	1462946	+	1272	540	Glyma.07G018400.Wm82.a2.v1;	intron:1462062-1462602,;	intronic circRNA
gma-circRNA0887	Chr07	14659462	14660041	+	579	207	Glyma.07G123900.Wm82.a2.v1;	exon:14659462-14659669,;	exonic circRNA
gma-circRNA0888	Chr07	14689525	14690575	-	1050	1050	NA	NA	intergenic circRNA
gma-circRNA0889	Chr07	14739312	14739665	+	353	353	NA	NA	intergenic circRNA
gma-circRNA0890	Chr07	14945303	14945783	-	480	480	NA	NA	intergenic circRNA
gma-circRNA0891	Chr07	15002584	15002891	-	307	307	Glyma.07G125600.Wm82.a2.v1;	intron:15002560-15002892,;	intronic circRNA
gma-circRNA0892	Chr07	15125520	15127148	-	1628	1628	NA	NA	intergenic circRNA
gma-circRNA0893	Chr07	15349057	15349852	+	795	795	NA	NA	intergenic circRNA
gma-circRNA0894	Chr07	15549705	15550788	+	1083	1083	NA	NA	intergenic circRNA
gma-circRNA0895	Chr07	15549705	15552195	+	2490	2490	NA	NA	intergenic circRNA
gma-circRNA0896	Chr07	15549705	15553901	+	4196	4196	NA	NA	intergenic circRNA
gma-circRNA0897	Chr07	15549705	15556690	+	6985	528	Glyma.07G131500.Wm82.a2.v1;	intron:15555289-15555489,exon:15554961-15555289,;	exon-intron circRNA
gma-circRNA0898	Chr07	1572171	1572498	-	327	327	Glyma.07G020100.Wm82.a2.v1;	intron:1572146-1572498,;	intronic circRNA
gma-circRNA0899	Chr07	15738916	15739343	+	427	427	NA	NA	intergenic circRNA
gma-circRNA0900	Chr07	15780260	15781614	-	1354	1191	Glyma.07G133200.Wm82.a2.v1;	intron:15780355-15781546,;	intronic circRNA
gma-circRNA0901	Chr07	15811994	15812419	-	425	425	NA	NA	intergenic circRNA
gma-circRNA0902	Chr07	1611377	1611602	+	225	225	Glyma.07G020600.Wm82.a2.v1;	exon:1611377-1611602,;	exonic circRNA
gma-circRNA0903	Chr07	16434358	16434524	+	166	166	Glyma.07G138400.Wm82.a2.v1;	intron:16434358-16434550,;	intronic circRNA
gma-circRNA0904	Chr07	16565944	16566320	-	376	376	Glyma.07G139500.Wm82.a2.v1;	intron:16565919-16566320,;	intronic circRNA
gma-circRNA0905	Chr07	16604191	16604395	+	204	204	NA	NA	intergenic circRNA
gma-circRNA0906	Chr07	17805316	17805555	-	239	239	NA	NA	intergenic circRNA
gma-circRNA0907	Chr07	179775	179987	-	212	212	NA	NA	intergenic circRNA
gma-circRNA0908	Chr07	18117667	18118443	+	776	353	Glyma.07G150500.Wm82.a2.v1;	intron:18118015-18118368,;	intronic circRNA
gma-circRNA0909	Chr07	18409080	18409801	-	721	411	Glyma.07G151700.Wm82.a2.v1;	intron:18409333-18409744,;	intronic circRNA
gma-circRNA0910	Chr07	1893305	1900559	-	7254	186	Glyma.07G024400.Wm82.a2.v1;	exon:1893305-1893491,;	exonic circRNA
gma-circRNA0911	Chr07	1893305	1930626	-	37321	1314	Glyma.07G024400.Wm82.a2.v1;Glyma.07G024700.Wm82.a2.v1;	exon:1893305-1893491,;intron:1929566-1930431,intron:1929208-1929471,;	exon-intron circRNA
gma-circRNA0912	Chr07	19081849	19084855	-	3006	1957	Glyma.07G155400.Wm82.a2.v1;	intron:19082792-19084749,;	intronic circRNA
gma-circRNA0913	Chr07	19643755	19644546	+	791	791	NA	NA	intergenic circRNA
gma-circRNA0914	Chr07	197504	198221	-	717	399	Glyma.07G002300.Wm82.a2.v1;	exon:198026-198221,intron:197822-198026,;	exon-intron circRNA
gma-circRNA0915	Chr07	197845	198026	-	181	181	Glyma.07G002300.Wm82.a2.v1;	intron:197822-198026,;	intronic circRNA
gma-circRNA0916	Chr07	20148073	20148503	-	430	430	NA	NA	intergenic circRNA
gma-circRNA0917	Chr07	21562298	21562555	-	257	257	Glyma.07G162900.Wm82.a2.v1;	exon:21562231-21562648,;	exonic circRNA
gma-circRNA0918	Chr07	21600497	21600961	-	464	464	NA	NA	intergenic circRNA
gma-circRNA0919	Chr07	21622386	21622988	+	602	602	NA	NA	intergenic circRNA
gma-circRNA0920	Chr07	2270574	2272223	-	1649	976	Glyma.07G028300.Wm82.a2.v1;	intron:2270893-2271142,intron:2271214-2271941,;	intronic circRNA
gma-circRNA0921	Chr07	2583798	2584028	-	230	230	Glyma.07G033000.Wm82.a2.v1;	intron:2583772-2584033,;	intronic circRNA
gma-circRNA0922	Chr07	2764262	2764444	+	182	182	NA	NA	intergenic circRNA
gma-circRNA0923	Chr07	2765743	2765961	-	218	218	Glyma.07G034800.Wm82.a2.v1;	exon:2765743-2766051,;	exonic circRNA
gma-circRNA0924	Chr07	2765743	2765985	-	242	242	Glyma.07G034800.Wm82.a2.v1;	exon:2765743-2766051,;	exonic circRNA
gma-circRNA0925	Chr07	2765960	2766720	+	760	760	NA	NA	intergenic circRNA
gma-circRNA0926	Chr07	2766581	2766893	-	312	312	Glyma.07G034800.Wm82.a2.v1;	exon:2766581-2766893,;	exonic circRNA
gma-circRNA0927	Chr07	2766581	2767908	-	1327	1224	Glyma.07G034800.Wm82.a2.v1;	intron:2766893-2767277,exon:2767277-2767518,exon:2767621-2767908,exon:2766581-2766893,;	exon-intron circRNA
gma-circRNA0928	Chr07	2767277	2767908	-	631	528	Glyma.07G034800.Wm82.a2.v1;	exon:2767621-2767908,exon:2767277-2767518,;	exonic circRNA
gma-circRNA0929	Chr07	2769618	2769846	-	228	228	Glyma.07G034800.Wm82.a2.v1;	exon:2769592-2769830,;	exonic circRNA
gma-circRNA0930	Chr07	2784202	2784934	-	732	312	Glyma.07G034900.Wm82.a2.v1;	exon:2784622-2784934,;	exonic circRNA
gma-circRNA0931	Chr07	28607425	28613067	-	5642	2691	Glyma.07G169700.Wm82.a2.v1;	intron:28609956-28611035,intron:28611389-28613001,;	intronic circRNA
gma-circRNA0932	Chr07	29357830	29360640	-	2810	2651	Glyma.07G170200.Wm82.a2.v1;	intron:29357950-29360104,exon:29360104-29360601,;	exon-intron circRNA
gma-circRNA0933	Chr07	29707536	29709208	+	1672	1410	Glyma.07G171600.Wm82.a2.v1;	intron:29707670-29709080,;	intronic circRNA
gma-circRNA0934	Chr07	3321278	3321480	-	202	202	Glyma.07G040100.Wm82.a2.v1;	exon:3320617-3322945,;	exonic circRNA
gma-circRNA0935	Chr07	3374801	3375099	-	298	298	NA	NA	intergenic circRNA
gma-circRNA0936	Chr07	34238561	34238794	+	233	233	NA	NA	intergenic circRNA
gma-circRNA0937	Chr07	3495008	3495239	+	231	231	Glyma.07G042000.Wm82.a2.v1;	intron:3495008-3495264,;	intronic circRNA
gma-circRNA0938	Chr07	35099244	35099429	+	185	185	Glyma.07G183200.Wm82.a2.v1;	exon:35098370-35099714,;	exonic circRNA
gma-circRNA0939	Chr07	3522747	3523506	-	759	188	Glyma.07G042400.Wm82.a2.v1;	exon:3522747-3522935,;	exonic circRNA
gma-circRNA0940	Chr07	35238306	35238719	+	413	413	Glyma.07G184800.Wm82.a2.v1;	intron:35238305-35238736,;	intronic circRNA
gma-circRNA0941	Chr07	35600246	35600538	-	292	292	NA	NA	intergenic circRNA
gma-circRNA0942	Chr07	35619594	35620531	-	937	937	NA	NA	intergenic circRNA
gma-circRNA0943	Chr07	35801432	35801624	-	192	192	NA	NA	intergenic circRNA
gma-circRNA0944	Chr07	35807750	35808407	+	657	657	NA	NA	intergenic circRNA
gma-circRNA0945	Chr07	36856707	36856995	+	288	288	Glyma.07G199900.Wm82.a2.v1;	exon:36855346-36856948,;	exonic circRNA
gma-circRNA0946	Chr07	36973653	36974313	-	660	660	Glyma.07G201200.Wm82.a2.v1;	exon:36973653-36974313,;	exonic circRNA
gma-circRNA0947	Chr07	37265350	37265690	+	340	340	Glyma.07G203300.Wm82.a2.v1;	intron:37265350-37265722,;	intronic circRNA
gma-circRNA0948	Chr07	37579590	37579764	-	174	174	Glyma.07G206400.Wm82.a2.v1;	intron:37579558-37579764,;	intronic circRNA
gma-circRNA0949	Chr07	37619010	37619264	+	254	254	Glyma.07G206900.Wm82.a2.v1;	intron:37619010-37619285,;	intronic circRNA
gma-circRNA0950	Chr07	38139501	38140011	+	510	510	NA	NA	intergenic circRNA
gma-circRNA0951	Chr07	3871271	3871714	-	443	443	NA	NA	intergenic circRNA
gma-circRNA0952	Chr07	38755232	38755466	-	234	234	Glyma.07G215300.Wm82.a2.v1;	exon:38754836-38755493,;	exonic circRNA
gma-circRNA0953	Chr07	39201200	39202814	-	1614	1015	Glyma.07G218700.Wm82.a2.v1;	intron:39202091-39202713,intron:39201547-39201940,;	intronic circRNA
gma-circRNA0954	Chr07	39281267	39281472	+	205	205	NA	NA	intergenic circRNA
gma-circRNA0955	Chr07	39909664	39909938	-	274	274	NA	NA	intergenic circRNA
gma-circRNA0956	Chr07	39943402	39943736	+	334	334	Glyma.07G223100.Wm82.a2.v1;	exon:39943402-39943736,;	exonic circRNA
gma-circRNA0957	Chr07	40110525	40113548	-	3023	2642	Glyma.07G224000.Wm82.a2.v1;	intron:40110810-40112071,intron:40113083-40113347,exon:40110525-40110810,intron:40112189-40112820,exon:40113347-40113548,;	exon-intron circRNA
gma-circRNA0958	Chr07	40146566	40146734	-	168	168	NA	NA	intergenic circRNA
gma-circRNA0959	Chr07	40261417	40261683	+	266	266	Glyma.07G225500.Wm82.a2.v1;	intron:40261417-40261704,;	intronic circRNA
gma-circRNA0960	Chr07	41234554	41234908	+	354	354	NA	NA	intergenic circRNA
gma-circRNA0961	Chr07	41356399	41356687	+	288	288	Glyma.07G232600.Wm82.a2.v1;	exon:41356399-41356687,;	exonic circRNA
gma-circRNA0962	Chr07	41388987	41389243	-	256	256	Glyma.07G233100.Wm82.a2.v1;	intron:41388959-41389243,;	intronic circRNA
gma-circRNA0963	Chr07	41404298	41405261	-	963	639	Glyma.07G233100.Wm82.a2.v1;	exon:41404521-41404820,intron:41404817-41405157,;	exon-intron circRNA
gma-circRNA0964	Chr07	41421645	41422419	-	774	362	Glyma.07G233100.Wm82.a2.v1;	intron:41421714-41422076,;	intronic circRNA
gma-circRNA0965	Chr07	41483435	41484127	+	692	692	NA	NA	intergenic circRNA
gma-circRNA0966	Chr07	41734932	41736762	-	1830	991	Glyma.07G235800.Wm82.a2.v1;	exon:41736249-41736533,intron:41735076-41735783,;	exon-intron circRNA
gma-circRNA0967	Chr07	41968945	41969340	+	395	395	NA	NA	intergenic circRNA
gma-circRNA0968	Chr07	42000906	42001277	-	371	371	Glyma.07G239000.Wm82.a2.v1;	exon:42000906-42001277,;	exonic circRNA
gma-circRNA0969	Chr07	4203988	4204985	-	997	373	Glyma.07G049400.Wm82.a2.v1;	intron:4204202-4204575,;	intronic circRNA
gma-circRNA0970	Chr07	42473478	42474021	+	543	543	NA	NA	intergenic circRNA
gma-circRNA0971	Chr07	42684636	42685589	-	953	953	NA	NA	intergenic circRNA
gma-circRNA0972	Chr07	42783129	42783721	-	592	327	Glyma.07G249800.Wm82.a2.v1;	exon:42783394-42783721,;	exonic circRNA
gma-circRNA0973	Chr07	42967257	42969774	+	2517	1874	Glyma.07G252100.Wm82.a2.v1;	intron:42967622-42968589,intron:42968697-42969604,;	intronic circRNA
gma-circRNA0974	Chr07	42978459	42979831	+	1372	1372	Glyma.07G252100.Wm82.a2.v1;	exon:42976173-42979361,exon:42979437-42979677,;	exonic circRNA
gma-circRNA0975	Chr07	43007744	43008109	-	365	171	Glyma.07G252600.Wm82.a2.v1;	exon:43007744-43007915,;	exonic circRNA
gma-circRNA0976	Chr07	43007744	43008115	-	371	171	Glyma.07G252600.Wm82.a2.v1;	exon:43007744-43007915,;	exonic circRNA
gma-circRNA0977	Chr07	43139611	43139824	+	213	213	Glyma.07G254600.Wm82.a2.v1;	exon:43138738-43140169,;	exonic circRNA
gma-circRNA0978	Chr07	43404399	43404632	+	233	233	Glyma.07G258000.Wm82.a2.v1;	exon:43404399-43404632,;	exonic circRNA
gma-circRNA0979	Chr07	43404399	43404920	+	521	233	Glyma.07G258000.Wm82.a2.v1;	exon:43404399-43404632,;	exonic circRNA
gma-circRNA0980	Chr07	43598416	43598737	+	321	321	Glyma.07G260600.Wm82.a2.v1;	exon:43596850-43599114,;	exonic circRNA
gma-circRNA0981	Chr07	43648152	43649046	-	894	424	Glyma.07G261400.Wm82.a2.v1;	exon:43648152-43648365,intron:43648522-43648733,;	exon-intron circRNA
gma-circRNA0982	Chr07	43969597	43969812	+	215	215	NA	NA	intergenic circRNA
gma-circRNA0983	Chr07	44153899	44154444	+	545	545	Glyma.07G268200.Wm82.a2.v1;	intron:44153898-44154467,;	intronic circRNA
gma-circRNA0984	Chr07	44212406	44213934	+	1528	1359	Glyma.07G269000.Wm82.a2.v1;	intron:44212669-44213765,exon:44212406-44212669,;	exon-intron circRNA
gma-circRNA0985	Chr07	44269359	44269557	+	198	198	NA	NA	intergenic circRNA
gma-circRNA0986	Chr07	44282248	44283676	-	1428	803	Glyma.07G270100.Wm82.a2.v1;	intron:44282943-44283428,exon:44282191-44282509,;	exon-intron circRNA
gma-circRNA0987	Chr07	44528905	44533497	-	4592	1597	Glyma.07G273300.Wm82.a2.v1;	intron:44529087-44530349,intron:44531500-44531835,;	intronic circRNA
gma-circRNA0988	Chr07	4962995	4967664	+	4669	685	Glyma.07G056200.Wm82.a2.v1;	exon:4966979-4967664,;	exonic circRNA
gma-circRNA0989	Chr07	4996227	4996688	-	461	461	Glyma.07G056500.Wm82.a2.v1;	intron:4996209-4996688,;	intronic circRNA
gma-circRNA0990	Chr07	505707	511266	+	5559	3732	Glyma.07G006900.Wm82.a2.v1;Glyma.07G007000.Wm82.a2.v1;	exon:507608-507872,exon:506213-506534,intron:507872-508285,exon:507223-507510,intron:506909-507223,exon:505707-505942,exon:508285-509039,;exon:510122-510354,exon:510979-511266,intron:510354-510979,;	exon-intron circRNA
gma-circRNA0991	Chr07	506320	506524	+	204	204	Glyma.07G006900.Wm82.a2.v1;	exon:506213-506534,;	exonic circRNA
gma-circRNA0992	Chr07	506323	506537	-	214	214	NA	NA	intergenic circRNA
gma-circRNA0993	Chr07	506433	507298	-	865	865	NA	NA	intergenic circRNA
gma-circRNA0994	Chr07	506907	507197	+	290	290	Glyma.07G006900.Wm82.a2.v1;	intron:506909-507223,;	intronic circRNA
gma-circRNA0995	Chr07	508285	513520	+	5235	3345	Glyma.07G006900.Wm82.a2.v1;Glyma.07G007000.Wm82.a2.v1;	exon:508285-509039,;exon:510979-511266,exon:513256-513533,exon:512830-513138,intron:510354-510979,intron:511575-511881,exon:511881-512202,exon:511340-511575,exon:510122-510354,;	exon-intron circRNA
gma-circRNA0996	Chr07	508751	509042	+	291	291	Glyma.07G006900.Wm82.a2.v1;	exon:508285-509039,;	exonic circRNA
gma-circRNA0997	Chr07	511340	511575	+	235	235	Glyma.07G007000.Wm82.a2.v1;	exon:511340-511575,;	exonic circRNA
gma-circRNA0998	Chr07	512518	513138	+	620	308	Glyma.07G007000.Wm82.a2.v1;	exon:512830-513138,;	exonic circRNA
gma-circRNA0999	Chr07	513783	513995	-	212	212	NA	NA	intergenic circRNA
gma-circRNA1000	Chr07	5218559	5219820	-	1261	816	Glyma.07G058400.Wm82.a2.v1;	intron:5218804-5219620,;	intronic circRNA
gma-circRNA1001	Chr07	5336599	5343724	-	7125	1211	Glyma.07G060000.Wm82.a2.v1;Glyma.07G059900.Wm82.a2.v1;	intron:5342878-5343125,exon:5343125-5343295,;intron:5337568-5337948,intron:5336913-5337327,;	exon-intron circRNA
gma-circRNA1002	Chr07	552613	552879	+	266	266	Glyma.07G007400.Wm82.a2.v1;	exon:552374-553010,;	exonic circRNA
gma-circRNA1003	Chr07	5601673	5646429	+	44756	44756	NA	NA	intergenic circRNA
gma-circRNA1004	Chr07	6338288	6340499	-	2211	1397	Glyma.07G069900.Wm82.a2.v1;	intron:6338885-6339131,intron:6339185-6340336,;	intronic circRNA
gma-circRNA1005	Chr07	6435780	6436189	+	409	409	Glyma.07G070700.Wm82.a2.v1;	intron:6435780-6436213,;	intronic circRNA
gma-circRNA1006	Chr07	6562156	6562640	+	484	421	Glyma.07G072300.Wm82.a2.v1;	exon:6562219-6562640,;	exonic circRNA
gma-circRNA1007	Chr07	6835391	6835856	-	465	465	NA	NA	intergenic circRNA
gma-circRNA1008	Chr07	7052606	7053571	-	965	754	Glyma.07G077400.Wm82.a2.v1;	intron:7052913-7053360,exon:7052606-7052913,;	exon-intron circRNA
gma-circRNA1009	Chr07	7716794	7717285	+	491	215	Glyma.07G083500.Wm82.a2.v1;	exon:7716773-7716988,;	exonic circRNA
gma-circRNA1010	Chr07	7720005	7720209	+	204	204	Glyma.07G083500.Wm82.a2.v1;	intron:7720005-7720256,;	intronic circRNA
gma-circRNA1011	Chr07	776216	776616	+	400	165	Glyma.07G010300.Wm82.a2.v1;	exon:776216-776381,;	exonic circRNA
gma-circRNA1012	Chr07	777076	777464	+	388	388	Glyma.07G010300.Wm82.a2.v1;	intron:777076-777498,;	intronic circRNA
gma-circRNA1013	Chr07	7913595	7913989	-	394	196	Glyma.07G085700.Wm82.a2.v1;	exon:7913595-7913791,;	exonic circRNA
gma-circRNA1014	Chr07	8682558	8682814	-	256	238	Glyma.07G093000.Wm82.a2.v1;	exon:8682558-8682796,;	exonic circRNA
gma-circRNA1015	Chr07	9866568	9867882	-	1314	1314	NA	NA	intergenic circRNA
gma-circRNA1016	Chr08	10088848	10089280	+	432	432	Glyma.08G131600.Wm82.a2.v1;	exon:10088848-10089284,;	exonic circRNA
gma-circRNA1017	Chr08	10239289	10239833	+	544	544	NA	NA	intergenic circRNA
gma-circRNA1018	Chr08	10318174	10318668	+	494	494	NA	NA	intergenic circRNA
gma-circRNA1019	Chr08	10632398	10632618	-	220	220	NA	NA	intergenic circRNA
gma-circRNA1020	Chr08	10685469	10687489	+	2020	1342	Glyma.08G139600.Wm82.a2.v1;	intron:10685555-10686897,;	intronic circRNA
gma-circRNA1021	Chr08	10800845	10801001	-	156	156	NA	NA	intergenic circRNA
gma-circRNA1022	Chr08	10908734	10911600	-	2866	1850	Glyma.08G143200.Wm82.a2.v1;	intron:10908935-10910563,intron:10910734-10910956,;	intronic circRNA
gma-circRNA1023	Chr08	11200277	11200561	+	284	284	Glyma.08G147000.Wm82.a2.v1;	intron:11200277-11200577,;	intronic circRNA
gma-circRNA1024	Chr08	11324751	11329164	-	4413	3890	Glyma.08G148300.Wm82.a2.v1;	intron:11328605-11329094,intron:11324896-11325788,intron:11326365-11328443,intron:11325826-11326257,;	intronic circRNA
gma-circRNA1025	Chr08	11502573	11508769	+	6196	387	Glyma.08G149800.Wm82.a2.v1;	intron:11502898-11503285,;	intronic circRNA
gma-circRNA1026	Chr08	11668694	11669213	+	519	365	Glyma.08G151900.Wm82.a2.v1;	exon:11668985-11669141,exon:11668711-11668920,;	exonic circRNA
gma-circRNA1027	Chr08	11668711	11669213	+	502	365	Glyma.08G151900.Wm82.a2.v1;	exon:11668985-11669141,exon:11668711-11668920,;	exonic circRNA
gma-circRNA1028	Chr08	12008561	12008725	+	164	164	NA	NA	intergenic circRNA
gma-circRNA1029	Chr08	12663580	12664271	-	691	691	NA	NA	intergenic circRNA
gma-circRNA1030	Chr08	1273870	1274079	-	209	209	Glyma.08G016100.Wm82.a2.v1;	intron:1273833-1274076,;	intronic circRNA
gma-circRNA1031	Chr08	1302751	1303491	+	740	297	Glyma.08G016400.Wm82.a2.v1;	intron:1303080-1303377,;	intronic circRNA
gma-circRNA1032	Chr08	13535872	13536088	+	216	216	Glyma.08G170000.Wm82.a2.v1;	exon:13534734-13537175,;	exonic circRNA
gma-circRNA1033	Chr08	13620680	13621129	+	449	449	NA	NA	intergenic circRNA
gma-circRNA1034	Chr08	13725235	13725593	+	358	358	NA	NA	intergenic circRNA
gma-circRNA1035	Chr08	13852395	13852879	+	484	484	NA	NA	intergenic circRNA
gma-circRNA1036	Chr08	13878083	13878284	+	201	201	NA	NA	intergenic circRNA
gma-circRNA1037	Chr08	13889770	13890053	+	283	283	Glyma.08G174000.Wm82.a2.v1;	intron:13889770-13890081,;	intronic circRNA
gma-circRNA1038	Chr08	14015279	14015517	-	238	238	Glyma.08G175500.Wm82.a2.v1;	intron:14015191-14015517,;	intronic circRNA
gma-circRNA1039	Chr08	1465125	1465481	+	356	162	Glyma.08G018100.Wm82.a2.v1;	exon:1465125-1465287,;	exonic circRNA
gma-circRNA1040	Chr08	1465125	1466463	+	1338	903	Glyma.08G018100.Wm82.a2.v1;	exon:1465125-1465287,intron:1465628-1466369,;	exon-intron circRNA
gma-circRNA1041	Chr08	14735400	14735587	-	187	187	Glyma.08G183600.Wm82.a2.v1;	intron:14735378-14735587,;	intronic circRNA
gma-circRNA1042	Chr08	14761624	14761868	-	244	244	NA	NA	intergenic circRNA
gma-circRNA1043	Chr08	14883850	14885429	-	1579	763	Glyma.08G185700.Wm82.a2.v1;	intron:14884529-14885292,;	intronic circRNA
gma-circRNA1044	Chr08	14885292	14886645	-	1353	1050	Glyma.08G185700.Wm82.a2.v1;	intron:14885429-14886479,;	intronic circRNA
gma-circRNA1045	Chr08	14953596	14954910	+	1314	906	Glyma.08G186600.Wm82.a2.v1;	intron:14953899-14954805,;	intronic circRNA
gma-circRNA1046	Chr08	14981335	14983020	+	1685	678	Glyma.08G187000.Wm82.a2.v1;	intron:14981424-14981884,exon:14982397-14982615,;	exon-intron circRNA
gma-circRNA1047	Chr08	15022990	15023753	+	763	763	NA	NA	intergenic circRNA
gma-circRNA1048	Chr08	15030898	15032520	+	1622	927	Glyma.08G187500.Wm82.a2.v1;	intron:15031297-15032224,;	intronic circRNA
gma-circRNA1049	Chr08	15115343	15115731	+	388	193	Glyma.08G188400.Wm82.a2.v1;	exon:15115343-15115536,;	exonic circRNA
gma-circRNA1050	Chr08	15458887	15460822	+	1935	1512	Glyma.08G192200.Wm82.a2.v1;	intron:15459700-15460702,intron:15458929-15459439,;	intronic circRNA
gma-circRNA1051	Chr08	15574513	15574911	+	398	398	NA	NA	intergenic circRNA
gma-circRNA1052	Chr08	15785738	15787981	-	2243	1559	Glyma.08G195900.Wm82.a2.v1;	intron:15787395-15787872,intron:15786224-15787306,;	intronic circRNA
gma-circRNA1053	Chr08	15787306	15787981	-	675	477	Glyma.08G195900.Wm82.a2.v1;	intron:15787395-15787872,;	intronic circRNA
gma-circRNA1054	Chr08	16160813	16161023	+	210	210	Glyma.08G200000.Wm82.a2.v1;	exon:16160813-16161027,;	exonic circRNA
gma-circRNA1055	Chr08	16370982	16383710	-	12728	4545	Glyma.08G202000.Wm82.a2.v1;	intron:16376692-16377055,intron:16379832-16381185,intron:16382676-16382930,intron:16378759-16379480,intron:16377161-16378210,intron:16376272-16376542,intron:16383205-16383547,exon:16381185-16381378,;	exon-intron circRNA
gma-circRNA1056	Chr08	16552977	16553220	-	243	243	Glyma.08G204200.Wm82.a2.v1;	intron:16552954-16553220,;	intronic circRNA
gma-circRNA1057	Chr08	16634022	16634199	+	177	177	NA	NA	intergenic circRNA
gma-circRNA1058	Chr08	16634820	16634971	+	151	151	NA	NA	intergenic circRNA
gma-circRNA1059	Chr08	16715587	16716339	+	752	225	Glyma.08G206900.Wm82.a2.v1;	exon:16716114-16716339,;	exonic circRNA
gma-circRNA1060	Chr08	16750746	16752493	+	1747	555	Glyma.08G207300.Wm82.a2.v1;	intron:16751823-16752378,;	intronic circRNA
gma-circRNA1061	Chr08	16968778	16970230	+	1452	891	Glyma.08G209500.Wm82.a2.v1;	intron:16969237-16970128,;	intronic circRNA
gma-circRNA1062	Chr08	17032870	17033838	-	968	968	Glyma.08G210900.Wm82.a2.v1;	intron:17032847-17033838,;	intronic circRNA
gma-circRNA1063	Chr08	17066528	17067356	-	828	551	Glyma.08G211400.Wm82.a2.v1;	intron:17066871-17067237,exon:17066528-17066713,;	exon-intron circRNA
gma-circRNA1064	Chr08	17317703	17317874	+	171	171	Glyma.08G214300.Wm82.a2.v1;	intron:17317703-17317901,;	intronic circRNA
gma-circRNA1065	Chr08	1734668	1734860	-	192	192	NA	NA	intergenic circRNA
gma-circRNA1066	Chr08	17596260	17596638	+	378	378	NA	NA	intergenic circRNA
gma-circRNA1067	Chr08	17855375	17856035	+	660	660	NA	NA	intergenic circRNA
gma-circRNA1068	Chr08	18188179	18188402	+	223	223	NA	NA	intergenic circRNA
gma-circRNA1069	Chr08	1840857	1841199	+	342	342	NA	NA	intergenic circRNA
gma-circRNA1070	Chr08	18737998	18739835	-	1837	1349	Glyma.08G229400.Wm82.a2.v1;	intron:18738770-18739739,exon:18738581-18738770,intron:18738390-18738581,;	exon-intron circRNA
gma-circRNA1071	Chr08	18820256	18820481	-	225	225	Glyma.08G230000.Wm82.a2.v1;	exon:18819740-18821083,;	exonic circRNA
gma-circRNA1072	Chr08	18820726	18821013	-	287	287	Glyma.08G230000.Wm82.a2.v1;	exon:18819740-18821083,;	exonic circRNA
gma-circRNA1073	Chr08	18973821	18974547	-	726	188	Glyma.08G231300.Wm82.a2.v1;	exon:18973821-18974009,;	exonic circRNA
gma-circRNA1074	Chr08	19220045	19220301	+	256	256	NA	NA	intergenic circRNA
gma-circRNA1075	Chr08	19264273	19264486	-	213	213	NA	NA	intergenic circRNA
gma-circRNA1076	Chr08	1929203	1929440	+	237	237	Glyma.08G024100.Wm82.a2.v1;	exon:1929203-1929440,;	exonic circRNA
gma-circRNA1077	Chr08	19524919	19525298	+	379	379	NA	NA	intergenic circRNA
gma-circRNA1078	Chr08	20070519	20071702	-	1183	866	Glyma.08G236800.Wm82.a2.v1;	intron:20070634-20071500,;	intronic circRNA
gma-circRNA1079	Chr08	20213011	20213802	-	791	719	Glyma.08G237500.Wm82.a2.v1;	exon:20213585-20213802,intron:20213083-20213585,;	exon-intron circRNA
gma-circRNA1080	Chr08	20213011	20220625	-	7614	7429	Glyma.08G237500.Wm82.a2.v1;	exon:20213585-20213802,intron:20213083-20213585,intron:20213802-20220512,;	exon-intron circRNA
gma-circRNA1081	Chr08	20232869	20234143	-	1274	840	Glyma.08G237500.Wm82.a2.v1;	intron:20233277-20233706,exon:20232869-20233037,exon:20233706-20233949,;	exon-intron circRNA
gma-circRNA1082	Chr08	20238783	20239058	-	275	275	Glyma.08G237500.Wm82.a2.v1;	exon:20238783-20239058,;	exonic circRNA
gma-circRNA1083	Chr08	20304259	20304503	+	244	244	Glyma.08G238200.Wm82.a2.v1;	exon:20304259-20304503,;	exonic circRNA
gma-circRNA1084	Chr08	2035313	2048677	+	13364	2260	Glyma.08G025900.Wm82.a2.v1;Glyma.08G025700.Wm82.a2.v1;	exon:2048115-2048383,intron:2047351-2048115,;exon:2035313-2035556,exon:2035667-2036147,exon:2036689-2037194,;	exon-intron circRNA
gma-circRNA1085	Chr08	2036231	2049601	+	13370	1749	Glyma.08G025900.Wm82.a2.v1;Glyma.08G025700.Wm82.a2.v1;	intron:2047351-2048115,exon:2049121-2049601,;exon:2036689-2037194,;	exon-intron circRNA
gma-circRNA1086	Chr08	20707045	20708937	-	1892	731	Glyma.08G242300.Wm82.a2.v1;	intron:20707210-20707941,;	intronic circRNA
gma-circRNA1087	Chr08	21170767	21171058	+	291	291	NA	NA	intergenic circRNA
gma-circRNA1088	Chr08	21201522	21201812	-	290	262	Glyma.08G245500.Wm82.a2.v1;	exon:21201522-21201784,;	exonic circRNA
gma-circRNA1089	Chr08	21734903	21735295	+	392	392	NA	NA	intergenic circRNA
gma-circRNA1090	Chr08	22442561	22444117	-	1556	1018	Glyma.08G254200.Wm82.a2.v1;	exon:22443638-22444077,intron:22442765-22443344,;	exon-intron circRNA
gma-circRNA1091	Chr08	2268235	2273268	-	5033	4210	Glyma.08G028400.Wm82.a2.v1;	intron:2272049-2272910,intron:2268328-2269110,intron:2269197-2270378,intron:2270505-2271358,intron:2271430-2271963,;	intronic circRNA
gma-circRNA1092	Chr08	2299345	2300600	+	1255	1255	Glyma.08G028600.Wm82.a2.v1;	intron:2297958-2300424,;	intronic circRNA
gma-circRNA1093	Chr08	2559452	2559940	-	488	488	NA	NA	intergenic circRNA
gma-circRNA1094	Chr08	28086416	28086620	+	204	204	Glyma.08G262900.Wm82.a2.v1;	intron:28083030-28089492,;	intronic circRNA
gma-circRNA1095	Chr08	28089910	28090411	+	501	501	NA	NA	intergenic circRNA
gma-circRNA1096	Chr08	2822484	2823422	+	938	586	Glyma.08G035500.Wm82.a2.v1;	intron:2822550-2823136,;	intronic circRNA
gma-circRNA1097	Chr08	28324455	28325096	+	641	641	NA	NA	intergenic circRNA
gma-circRNA1098	Chr08	28759582	28760134	-	552	552	NA	NA	intergenic circRNA
gma-circRNA1099	Chr08	30713807	30714757	-	950	950	Glyma.08G264900.Wm82.a2.v1;	intron:30713948-30718015,;	intronic circRNA
gma-circRNA1100	Chr08	30761074	30762879	-	1805	863	Glyma.08G264900.Wm82.a2.v1;	intron:30761393-30762256,;	intronic circRNA
gma-circRNA1101	Chr08	3166624	3169387	-	2763	1279	Glyma.08G040200.Wm82.a2.v1;	exon:3169223-3169403,intron:3168889-3169223,intron:3168556-3168823,intron:3167116-3167614,;	exon-intron circRNA
gma-circRNA1102	Chr08	3311724	3312107	+	383	383	NA	NA	intergenic circRNA
gma-circRNA1103	Chr08	33271028	33272163	+	1135	1060	Glyma.08G266300.Wm82.a2.v1;	intron:33271103-33271366,exon:33271366-33272163,;	exon-intron circRNA
gma-circRNA1104	Chr08	33271098	33271342	-	244	244	NA	NA	intergenic circRNA
gma-circRNA1105	Chr08	33354318	33354490	+	172	172	NA	NA	intergenic circRNA
gma-circRNA1106	Chr08	3351392	3351665	-	273	273	NA	NA	intergenic circRNA
gma-circRNA1107	Chr08	34226037	34226414	+	377	377	NA	NA	intergenic circRNA
gma-circRNA1108	Chr08	34977528	34977833	+	305	305	NA	NA	intergenic circRNA
gma-circRNA1109	Chr08	35502459	35502811	-	352	352	NA	NA	intergenic circRNA
gma-circRNA1110	Chr08	35805674	35806138	-	464	464	NA	NA	intergenic circRNA
gma-circRNA1111	Chr08	3620871	3623309	-	2438	1670	Glyma.08G045900.Wm82.a2.v1;	intron:3622560-3623118,intron:3621090-3622202,;	intronic circRNA
gma-circRNA1112	Chr08	3623338	3623496	-	158	158	NA	NA	intergenic circRNA
gma-circRNA1113	Chr08	3681650	3685707	-	4057	1947	Glyma.08G047100.Wm82.a2.v1;	exon:3684363-3684567,intron:3684829-3685588,intron:3681767-3682055,intron:3682124-3682820,;	exon-intron circRNA
gma-circRNA1114	Chr08	37078844	37092673	+	13829	1176	Glyma.08G277100.Wm82.a2.v1;Glyma.08G277000.Wm82.a2.v1;	intron:37091805-37092262,;exon:37079526-37079800,intron:37080801-37081246,;	exon-intron circRNA
gma-circRNA1115	Chr08	3720589	3721304	+	715	188	Glyma.08G047600.Wm82.a2.v1;	exon:3721116-3721304,;	exonic circRNA
gma-circRNA1116	Chr08	3720599	3721304	+	705	188	Glyma.08G047600.Wm82.a2.v1;	exon:3721116-3721304,;	exonic circRNA
gma-circRNA1117	Chr08	3787443	3787728	-	285	285	NA	NA	intergenic circRNA
gma-circRNA1118	Chr08	38965005	38965187	+	182	182	NA	NA	intergenic circRNA
gma-circRNA1119	Chr08	39034190	39034550	-	360	360	NA	NA	intergenic circRNA
gma-circRNA1120	Chr08	39041446	39041720	-	274	246	Glyma.08G283700.Wm82.a2.v1;	exon:39041446-39041692,;	exonic circRNA
gma-circRNA1121	Chr08	40111635	40111885	+	250	250	NA	NA	intergenic circRNA
gma-circRNA1122	Chr08	4033125	4033469	+	344	344	NA	NA	intergenic circRNA
gma-circRNA1123	Chr08	40522139	40522451	+	312	312	NA	NA	intergenic circRNA
gma-circRNA1124	Chr08	40539991	40540158	-	167	167	NA	NA	intergenic circRNA
gma-circRNA1125	Chr08	40711552	40712017	-	465	465	NA	NA	intergenic circRNA
gma-circRNA1126	Chr08	40918968	40919946	-	978	473	Glyma.08G294000.Wm82.a2.v1;	intron:40919224-40919493,exon:40919742-40919946,;	exon-intron circRNA
gma-circRNA1127	Chr08	40919589	40919744	+	155	155	NA	NA	intergenic circRNA
gma-circRNA1128	Chr08	41286457	41287024	+	567	567	NA	NA	intergenic circRNA
gma-circRNA1129	Chr08	41684945	41685116	-	171	171	NA	NA	intergenic circRNA
gma-circRNA1130	Chr08	41714082	41714310	-	228	228	NA	NA	intergenic circRNA
gma-circRNA1131	Chr08	41724035	41727166	-	3131	318	Glyma.08G299200.Wm82.a2.v1;	exon:41726848-41727166,;	exonic circRNA
gma-circRNA1132	Chr08	41838320	41838922	-	602	602	NA	NA	intergenic circRNA
gma-circRNA1133	Chr08	41902664	41903176	+	512	349	Glyma.08G300900.Wm82.a2.v1;	intron:41902791-41903140,;	intronic circRNA
gma-circRNA1134	Chr08	41902664	41903853	+	1189	937	Glyma.08G300900.Wm82.a2.v1;	exon:41903243-41903831,intron:41902791-41903140,;	exon-intron circRNA
gma-circRNA1135	Chr08	41902819	41903953	-	1134	1134	NA	NA	intergenic circRNA
gma-circRNA1136	Chr08	41902883	41903362	+	479	349	Glyma.08G300900.Wm82.a2.v1;	intron:41902791-41903140,;	intronic circRNA
gma-circRNA1137	Chr08	41903064	41903317	-	253	253	NA	NA	intergenic circRNA
gma-circRNA1138	Chr08	41903140	41903344	+	204	204	NA	NA	intergenic circRNA
gma-circRNA1139	Chr08	41903140	41903383	+	243	243	NA	NA	intergenic circRNA
gma-circRNA1140	Chr08	41903163	41903406	+	243	243	Glyma.08G300900.Wm82.a2.v1;	exon:41903243-41903831,;	exonic circRNA
gma-circRNA1141	Chr08	41903392	41903981	+	589	588	Glyma.08G300900.Wm82.a2.v1;	exon:41903243-41903831,;	exonic circRNA
gma-circRNA1142	Chr08	41903419	41904004	-	585	585	NA	NA	intergenic circRNA
gma-circRNA1143	Chr08	41903431	41903953	-	522	522	NA	NA	intergenic circRNA
gma-circRNA1144	Chr08	41903610	41904006	+	396	396	Glyma.08G300900.Wm82.a2.v1;	exon:41903243-41903831,;	exonic circRNA
gma-circRNA1145	Chr08	41903629	41903945	-	316	316	NA	NA	intergenic circRNA
gma-circRNA1146	Chr08	41903629	41903996	-	367	367	NA	NA	intergenic circRNA
gma-circRNA1147	Chr08	41903637	41903953	-	316	316	NA	NA	intergenic circRNA
gma-circRNA1148	Chr08	41903930	41904147	+	217	217	NA	NA	intergenic circRNA
gma-circRNA1149	Chr08	4193844	4194050	+	206	206	Glyma.08G054300.Wm82.a2.v1;	intron:4193844-4194079,;	intronic circRNA
gma-circRNA1150	Chr08	42064290	42064486	+	196	196	Glyma.08G302500.Wm82.a2.v1;	exon:42064290-42064486,;	exonic circRNA
gma-circRNA1151	Chr08	42088429	42089277	-	848	652	Glyma.08G302800.Wm82.a2.v1;	exon:42088900-42089277,intron:42088625-42088900,;	exon-intron circRNA
gma-circRNA1152	Chr08	42387108	42388090	+	982	982	NA	NA	intergenic circRNA
gma-circRNA1153	Chr08	42387108	42388951	+	1843	1843	NA	NA	intergenic circRNA
gma-circRNA1154	Chr08	4239543	4240055	+	512	512	Glyma.08G055000.Wm82.a2.v1;	exon:4239543-4240064,;	exonic circRNA
gma-circRNA1155	Chr08	4250349	4250531	+	182	182	Glyma.08G055300.Wm82.a2.v1;	intron:4250349-4250560,;	intronic circRNA
gma-circRNA1156	Chr08	42621997	42622288	-	291	291	Glyma.08G307900.Wm82.a2.v1;	exon:42621997-42622288,;	exonic circRNA
gma-circRNA1157	Chr08	42661201	42661869	-	668	247	Glyma.08G308200.Wm82.a2.v1;	intron:42661285-42661532,;	intronic circRNA
gma-circRNA1158	Chr08	43084517	43084766	-	249	249	NA	NA	intergenic circRNA
gma-circRNA1159	Chr08	43091471	43093084	+	1613	1225	Glyma.08G311700.Wm82.a2.v1;	intron:43091557-43092782,;	intronic circRNA
gma-circRNA1160	Chr08	43274475	43274697	-	222	222	NA	NA	intergenic circRNA
gma-circRNA1161	Chr08	43508327	43510018	+	1691	871	Glyma.08G315100.Wm82.a2.v1;	exon:43508327-43508572,exon:43508956-43509196,intron:43509550-43509936,;	exon-intron circRNA
gma-circRNA1162	Chr08	43758987	43759165	+	178	178	NA	NA	intergenic circRNA
gma-circRNA1163	Chr08	43830790	43831344	+	554	554	Glyma.08G319100.Wm82.a2.v1;	intron:43830790-43831426,;	intronic circRNA
gma-circRNA1164	Chr08	44352271	44352519	-	248	248	NA	NA	intergenic circRNA
gma-circRNA1165	Chr08	44683532	44696460	+	12928	5709	Glyma.08G329100.Wm82.a2.v1;	exon:44683610-44684636,intron:44689706-44690030,intron:44690061-44690378,intron:44689346-44689599,intron:44685761-44685982,intron:44684763-44685681,exon:44688892-44689346,intron:44686696-44688892,;	exon-intron circRNA
gma-circRNA1166	Chr08	44831995	44833464	-	1469	1328	Glyma.08G330600.Wm82.a2.v1;	exon:44833142-44833464,intron:44832136-44833142,;	exon-intron circRNA
gma-circRNA1167	Chr08	44893806	44894609	-	803	273	Glyma.08G331200.Wm82.a2.v1;	intron:44894042-44894315,;	intronic circRNA
gma-circRNA1168	Chr08	44949409	44949694	+	285	285	Glyma.08G332100.Wm82.a2.v1;	exon:44949409-44949694,;	exonic circRNA
gma-circRNA1169	Chr08	44998315	44998540	+	225	225	NA	NA	intergenic circRNA
gma-circRNA1170	Chr08	45119619	45120300	-	681	385	Glyma.08G333800.Wm82.a2.v1;	intron:45119694-45120079,;	intronic circRNA
gma-circRNA1171	Chr08	45146685	45147022	+	337	337	NA	NA	intergenic circRNA
gma-circRNA1172	Chr08	45304859	45306187	+	1328	1328	NA	NA	intergenic circRNA
gma-circRNA1173	Chr08	45414616	45429524	-	14908	6305	Glyma.08G337400.Wm82.a2.v1;Glyma.08G337200.Wm82.a2.v1;	intron:45428133-45428823,exon:45428823-45429524,intron:45424447-45425114,intron:45426161-45427228,intron:45427654-45427961,;intron:45416891-45418014,exon:45416276-45416495,intron:45414745-45416276,;	exon-intron circRNA
gma-circRNA1174	Chr08	4554351	4554612	-	261	261	NA	NA	intergenic circRNA
gma-circRNA1175	Chr08	45575181	45584007	+	8826	8826	NA	NA	intergenic circRNA
gma-circRNA1176	Chr08	45600355	45600515	-	160	160	NA	NA	intergenic circRNA
gma-circRNA1177	Chr08	45785349	45785564	-	215	215	Glyma.08G342300.Wm82.a2.v1;	exon:45784845-45785562,;	exonic circRNA
gma-circRNA1178	Chr08	45911301	45911535	-	234	234	NA	NA	intergenic circRNA
gma-circRNA1179	Chr08	46037338	46037593	-	255	255	Glyma.08G345400.Wm82.a2.v1;	exon:46037338-46037593,;	exonic circRNA
gma-circRNA1180	Chr08	46454862	46455199	-	337	337	NA	NA	intergenic circRNA
gma-circRNA1181	Chr08	46455337	46455634	-	297	297	Glyma.08G350800.Wm82.a2.v1;	exon:46455052-46455958,;	exonic circRNA
gma-circRNA1182	Chr08	46455680	46455873	+	193	193	NA	NA	intergenic circRNA
gma-circRNA1183	Chr08	4695869	4696062	-	193	193	NA	NA	intergenic circRNA
gma-circRNA1184	Chr08	4697347	4697539	-	192	192	Glyma.08G061000.Wm82.a2.v1;	exon:4697118-4698412,;	exonic circRNA
gma-circRNA1185	Chr08	47177069	47177700	+	631	631	NA	NA	intergenic circRNA
gma-circRNA1186	Chr08	47283975	47284161	+	186	186	NA	NA	intergenic circRNA
gma-circRNA1187	Chr08	47322551	47323992	-	1441	464	Glyma.08G361500.Wm82.a2.v1;	intron:47323329-47323594,exon:47323775-47323974,;	exon-intron circRNA
gma-circRNA1188	Chr08	47323775	47323992	-	217	199	Glyma.08G361500.Wm82.a2.v1;	exon:47323775-47323974,;	exonic circRNA
gma-circRNA1189	Chr08	47351808	47353656	-	1848	954	Glyma.08G361900.Wm82.a2.v1;	intron:47351958-47352912,;	intronic circRNA
gma-circRNA1190	Chr08	47352912	47353656	-	744	744	NA	NA	intergenic circRNA
gma-circRNA1191	Chr08	47356081	47356501	-	420	420	NA	NA	intergenic circRNA
gma-circRNA1192	Chr08	47443239	47443715	-	476	399	Glyma.08G362900.Wm82.a2.v1;	exon:47443499-47443715,exon:47443239-47443422,;	exonic circRNA
gma-circRNA1193	Chr08	47538369	47540880	-	2511	1373	Glyma.08G364000.Wm82.a2.v1;	intron:47538864-47539527,intron:47540286-47540537,intron:47539622-47540081,;	intronic circRNA
gma-circRNA1194	Chr08	47735442	47735644	+	202	202	NA	NA	intergenic circRNA
gma-circRNA1195	Chr08	5116060	5117107	-	1047	247	Glyma.08G066700.Wm82.a2.v1;	exon:5116060-5116307,;	exonic circRNA
gma-circRNA1196	Chr08	5185902	5186186	+	284	284	Glyma.08G067600.Wm82.a2.v1;	intron:5185902-5186209,;	intronic circRNA
gma-circRNA1197	Chr08	5519866	5521426	-	1560	963	Glyma.08G072100.Wm82.a2.v1;	intron:5520749-5521050,intron:5520044-5520706,;	intronic circRNA
gma-circRNA1198	Chr08	5854140	5854346	-	206	206	Glyma.08G077100.Wm82.a2.v1;	intron:5853645-5854346,;	intronic circRNA
gma-circRNA1199	Chr08	5893920	5894218	-	298	298	NA	NA	intergenic circRNA
gma-circRNA1200	Chr08	5969492	5969692	+	200	200	NA	NA	intergenic circRNA
gma-circRNA1201	Chr08	6259523	6260773	+	1250	1250	NA	NA	intergenic circRNA
gma-circRNA1202	Chr08	6276834	6277095	+	261	261	Glyma.08G082900.Wm82.a2.v1;	exon:6276700-6277492,;	exonic circRNA
gma-circRNA1203	Chr08	6349572	6350250	-	678	678	NA	NA	intergenic circRNA
gma-circRNA1204	Chr08	6695361	6696215	+	854	692	Glyma.08G088500.Wm82.a2.v1;	exon:6695999-6696215,intron:6695523-6695999,;	exon-intron circRNA
gma-circRNA1205	Chr08	6730585	6730735	-	150	150	NA	NA	intergenic circRNA
gma-circRNA1206	Chr08	70267	71592	-	1325	715	Glyma.08G001000.Wm82.a2.v1;	intron:70440-71155,;	intronic circRNA
gma-circRNA1207	Chr08	75653	77183	-	1530	1530	NA	NA	intergenic circRNA
gma-circRNA1208	Chr08	7678741	7679001	+	260	260	NA	NA	intergenic circRNA
gma-circRNA1209	Chr08	8010846	8011054	+	208	208	NA	NA	intergenic circRNA
gma-circRNA1210	Chr08	819162	819426	-	264	264	NA	NA	intergenic circRNA
gma-circRNA1211	Chr08	8237493	8237700	+	207	207	NA	NA	intergenic circRNA
gma-circRNA1212	Chr08	8408369	8408674	+	305	305	NA	NA	intergenic circRNA
gma-circRNA1213	Chr08	8532235	8532655	+	420	420	NA	NA	intergenic circRNA
gma-circRNA1214	Chr08	8532918	8536670	+	3752	1719	Glyma.08G111000.Wm82.a2.v1;	exon:8535867-8536071,intron:8534352-8535867,;	exon-intron circRNA
gma-circRNA1215	Chr08	8532931	8536670	+	3739	1719	Glyma.08G111000.Wm82.a2.v1;	exon:8535867-8536071,intron:8534352-8535867,;	exon-intron circRNA
gma-circRNA1216	Chr08	8552629	8552833	-	204	204	Glyma.08G111100.Wm82.a2.v1;	intron:8552576-8552834,;	intronic circRNA
gma-circRNA1217	Chr08	8878167	8878351	+	184	184	NA	NA	intergenic circRNA
gma-circRNA1218	Chr08	9337517	9337890	+	373	373	NA	NA	intergenic circRNA
gma-circRNA1219	Chr08	9403497	9403861	+	364	364	NA	NA	intergenic circRNA
gma-circRNA1220	Chr08	9560019	9560236	+	217	217	Glyma.08G124400.Wm82.a2.v1;	intron:9560019-9560256,;	intronic circRNA
gma-circRNA1221	Chr09	10075637	10076014	-	377	377	NA	NA	intergenic circRNA
gma-circRNA1222	Chr09	10152710	10153484	-	774	774	NA	NA	intergenic circRNA
gma-circRNA1223	Chr09	10152710	10159537	-	6827	6827	NA	NA	intergenic circRNA
gma-circRNA1224	Chr09	10159418	10168277	-	8859	8859	Glyma.09G084300.Wm82.a2.v1;	intron:10159537-10169506,;	intronic circRNA
gma-circRNA1225	Chr09	10175921	10178086	-	2165	1089	Glyma.09G084300.Wm82.a2.v1;	intron:10176629-10177474,intron:10177706-10177950,;	intronic circRNA
gma-circRNA1226	Chr09	10183322	10183754	-	432	176	Glyma.09G084300.Wm82.a2.v1;	exon:10183322-10183498,;	exonic circRNA
gma-circRNA1227	Chr09	10377516	10378485	-	969	224	Glyma.09G085000.Wm82.a2.v1;	exon:10377516-10377740,;	exonic circRNA
gma-circRNA1228	Chr09	10435207	10435449	+	242	242	Glyma.09G085300.Wm82.a2.v1;	intron:10435207-10435485,;	intronic circRNA
gma-circRNA1229	Chr09	10467162	10467366	+	204	204	NA	NA	intergenic circRNA
gma-circRNA1230	Chr09	12101395	12104028	-	2633	2013	Glyma.09G090200.Wm82.a2.v1;	intron:12101855-12103868,;	intronic circRNA
gma-circRNA1231	Chr09	12360673	12361573	-	900	556	Glyma.09G091700.Wm82.a2.v1;	intron:12360939-12361495,;	intronic circRNA
gma-circRNA1232	Chr09	12869827	12870027	-	200	200	Glyma.09G093400.Wm82.a2.v1;	exon:12869827-12870027,;	exonic circRNA
gma-circRNA1233	Chr09	12917517	12918911	+	1394	1394	NA	NA	intergenic circRNA
gma-circRNA1234	Chr09	1382320	1382666	-	346	346	Glyma.09G017500.Wm82.a2.v1;	intron:1382294-1382666,;	intronic circRNA
gma-circRNA1235	Chr09	1425518	1429096	-	3578	2356	Glyma.09G018200.Wm82.a2.v1;	intron:1428089-1429010,intron:1426542-1427977,;	intronic circRNA
gma-circRNA1236	Chr09	1527691	1528501	-	810	657	Glyma.09G019600.Wm82.a2.v1;	exon:1527691-1528348,;	exonic circRNA
gma-circRNA1237	Chr09	1535071	1535456	-	385	385	NA	NA	intergenic circRNA
gma-circRNA1238	Chr09	15787575	15787808	-	233	233	NA	NA	intergenic circRNA
gma-circRNA1239	Chr09	159109	159503	+	394	394	NA	NA	intergenic circRNA
gma-circRNA1240	Chr09	1655206	1655824	+	618	271	Glyma.09G021000.Wm82.a2.v1;	intron:1655366-1655637,;	intronic circRNA
gma-circRNA1241	Chr09	1698050	1699974	+	1924	858	Glyma.09G021400.Wm82.a2.v1;	intron:1698950-1699808,;	intronic circRNA
gma-circRNA1242	Chr09	17305392	17305992	+	600	402	Glyma.09G098600.Wm82.a2.v1;	exon:17305392-17305794,;	exonic circRNA
gma-circRNA1243	Chr09	1890764	1891125	-	361	361	NA	NA	intergenic circRNA
gma-circRNA1244	Chr09	19121238	19121576	-	338	338	Glyma.09G103400.Wm82.a2.v1;	intron:19121213-19121576,;	intronic circRNA
gma-circRNA1245	Chr09	1917923	1918163	+	240	240	NA	NA	intergenic circRNA
gma-circRNA1246	Chr09	195627	197490	-	1863	1448	Glyma.09G002300.Wm82.a2.v1;	intron:195693-197141,;	intronic circRNA
gma-circRNA1247	Chr09	20491740	20492169	+	429	429	NA	NA	intergenic circRNA
gma-circRNA1248	Chr09	20499443	20501069	+	1626	1191	Glyma.09G108000.Wm82.a2.v1;	intron:20499551-20500437,intron:20500581-20500886,;	intronic circRNA
gma-circRNA1249	Chr09	22000328	22001018	-	690	481	Glyma.09G111000.Wm82.a2.v1;	intron:22000405-22000886,;	intronic circRNA
gma-circRNA1250	Chr09	22106210	22106366	+	156	156	NA	NA	intergenic circRNA
gma-circRNA1251	Chr09	22344446	22345715	-	1269	543	Glyma.09G112500.Wm82.a2.v1;	intron:22344743-22345286,;	intronic circRNA
gma-circRNA1252	Chr09	25170249	25170927	-	678	678	NA	NA	intergenic circRNA
gma-circRNA1253	Chr09	25186093	25186339	-	246	246	NA	NA	intergenic circRNA
gma-circRNA1254	Chr09	2594146	2594768	-	622	208	Glyma.09G031600.Wm82.a2.v1;	exon:2594146-2594354,;	exonic circRNA
gma-circRNA1255	Chr09	2737714	2738430	+	716	716	NA	NA	intergenic circRNA
gma-circRNA1256	Chr09	27566952	27567178	-	226	226	NA	NA	intergenic circRNA
gma-circRNA1257	Chr09	2764555	2765001	+	446	446	Glyma.09G032800.Wm82.a2.v1;	exon:2764555-2765001,;	exonic circRNA
gma-circRNA1258	Chr09	28753198	28756810	-	3612	3330	Glyma.09G120200.Wm82.a2.v1;	exon:28756452-28756610,intron:28753280-28756452,;	exon-intron circRNA
gma-circRNA1259	Chr09	29201667	29202274	-	607	607	NA	NA	intergenic circRNA
gma-circRNA1260	Chr09	2977468	2977649	+	181	181	NA	NA	intergenic circRNA
gma-circRNA1261	Chr09	3113295	3113934	+	639	639	NA	NA	intergenic circRNA
gma-circRNA1262	Chr09	317607	317853	-	246	246	NA	NA	intergenic circRNA
gma-circRNA1263	Chr09	31824454	31829867	-	5413	5413	NA	NA	intergenic circRNA
gma-circRNA1264	Chr09	33087789	33088888	-	1099	670	Glyma.09G133200.Wm82.a2.v1;	intron:33088161-33088831,;	intronic circRNA
gma-circRNA1265	Chr09	3355703	3355967	+	264	257	Glyma.09G040200.Wm82.a2.v1;	exon:3355710-3355967,;	exonic circRNA
gma-circRNA1266	Chr09	34012659	34013235	+	576	576	NA	NA	intergenic circRNA
gma-circRNA1267	Chr09	34919770	34920267	+	497	497	NA	NA	intergenic circRNA
gma-circRNA1268	Chr09	35594946	35595330	+	384	384	Glyma.09G143200.Wm82.a2.v1;	exon:35595115-35595856,;	exonic circRNA
gma-circRNA1269	Chr09	3580542	3580859	-	317	317	NA	NA	intergenic circRNA
gma-circRNA1270	Chr09	35981847	35982169	+	322	322	NA	NA	intergenic circRNA
gma-circRNA1271	Chr09	36534706	36534903	-	197	197	NA	NA	intergenic circRNA
gma-circRNA1272	Chr09	36548206	36548370	+	164	164	NA	NA	intergenic circRNA
gma-circRNA1273	Chr09	3773545	3773943	+	398	158	Glyma.09G044200.Wm82.a2.v1;	exon:3773785-3773943,;	exonic circRNA
gma-circRNA1274	Chr09	3783388	3785394	+	2006	1015	Glyma.09G044300.Wm82.a2.v1;	intron:3783610-3784092,intron:3784272-3784805,;	intronic circRNA
gma-circRNA1275	Chr09	37868754	37868970	+	216	216	NA	NA	intergenic circRNA
gma-circRNA1276	Chr09	3786996	3787881	+	885	392	Glyma.09G044300.Wm82.a2.v1;	intron:3787159-3787551,;	intronic circRNA
gma-circRNA1277	Chr09	3790795	3791003	+	208	208	NA	NA	intergenic circRNA
gma-circRNA1278	Chr09	37988887	37994060	+	5173	4306	Glyma.09G156600.Wm82.a2.v1;	intron:37989492-37993798,;	intronic circRNA
gma-circRNA1279	Chr09	38053869	38056135	+	2266	1729	Glyma.09G157300.Wm82.a2.v1;	intron:38054051-38054691,intron:38054951-38056040,;	intronic circRNA
gma-circRNA1280	Chr09	3842212	3842413	+	201	201	NA	NA	intergenic circRNA
gma-circRNA1281	Chr09	3842216	3842417	+	201	201	NA	NA	intergenic circRNA
gma-circRNA1282	Chr09	38628153	38628510	+	357	357	NA	NA	intergenic circRNA
gma-circRNA1283	Chr09	38903892	38904912	+	1020	662	Glyma.09G164900.Wm82.a2.v1;	exon:38903892-38904063,intron:38904063-38904554,;	exon-intron circRNA
gma-circRNA1284	Chr09	39117632	39117975	-	343	343	NA	NA	intergenic circRNA
gma-circRNA1285	Chr09	39205361	39205834	-	473	473	NA	NA	intergenic circRNA
gma-circRNA1286	Chr09	39296960	39299533	-	2573	596	Glyma.09G168400.Wm82.a2.v1;	exon:39296960-39297123,intron:39298954-39299387,;	exon-intron circRNA
gma-circRNA1287	Chr09	39399553	39400007	-	454	454	Glyma.09G169400.Wm82.a2.v1;	intron:39399527-39400008,;	intronic circRNA
gma-circRNA1288	Chr09	39759349	39759502	+	153	153	NA	NA	intergenic circRNA
gma-circRNA1289	Chr09	39863756	39864909	-	1153	174	Glyma.09G174000.Wm82.a2.v1;	exon:39863916-39864090,;	exonic circRNA
gma-circRNA1290	Chr09	39887254	39887604	-	350	350	NA	NA	intergenic circRNA
gma-circRNA1291	Chr09	4010391	4010897	-	506	506	NA	NA	intergenic circRNA
gma-circRNA1292	Chr09	40281223	40281897	-	674	201	Glyma.09G178000.Wm82.a2.v1;	exon:40281223-40281424,;	exonic circRNA
gma-circRNA1293	Chr09	4031216	4032308	+	1092	663	Glyma.09G046800.Wm82.a2.v1;	intron:4031645-4032128,exon:4032128-4032308,;	exon-intron circRNA
gma-circRNA1294	Chr09	4079337	4079573	-	236	236	NA	NA	intergenic circRNA
gma-circRNA1295	Chr09	40842787	40843239	-	452	183	Glyma.09G183300.Wm82.a2.v1;	exon:40843056-40843239,;	exonic circRNA
gma-circRNA1296	Chr09	41207521	41207917	-	396	396	NA	NA	intergenic circRNA
gma-circRNA1297	Chr09	4133329	4133556	-	227	227	Glyma.09G047900.Wm82.a2.v1;	exon:4133251-4134486,;	exonic circRNA
gma-circRNA1298	Chr09	41484970	41489453	-	4483	3591	Glyma.09G190400.Wm82.a2.v1;	intron:41487926-41489041,intron:41485346-41487822,;	intronic circRNA
gma-circRNA1299	Chr09	41656845	41657184	+	339	158	Glyma.09G191800.Wm82.a2.v1;	exon:41656845-41657003,;	exonic circRNA
gma-circRNA1300	Chr09	41855349	41855840	-	491	311	Glyma.09G194200.Wm82.a2.v1;	exon:41855529-41855840,;	exonic circRNA
gma-circRNA1301	Chr09	41951235	41952306	-	1071	560	Glyma.09G194900.Wm82.a2.v1;	intron:41951629-41952189,;	intronic circRNA
gma-circRNA1302	Chr09	42084005	42087445	-	3440	2813	Glyma.09G196200.Wm82.a2.v1;	intron:42084521-42087334,;	intronic circRNA
gma-circRNA1303	Chr09	42617281	42617477	+	196	196	Glyma.09G202000.Wm82.a2.v1;	intron:42617281-42617498,;	intronic circRNA
gma-circRNA1304	Chr09	42911467	42911983	-	516	163	Glyma.09G205100.Wm82.a2.v1;	exon:42911820-42911983,;	exonic circRNA
gma-circRNA1305	Chr09	43196725	43197242	-	517	517	NA	NA	intergenic circRNA
gma-circRNA1306	Chr09	43290224	43290530	+	306	306	Glyma.09G208500.Wm82.a2.v1;	intron:43290224-43290566,;	intronic circRNA
gma-circRNA1307	Chr09	43704940	43705227	+	287	287	NA	NA	intergenic circRNA
gma-circRNA1308	Chr09	4378803	4379029	+	226	226	NA	NA	intergenic circRNA
gma-circRNA1309	Chr09	43850379	43850616	-	237	237	NA	NA	intergenic circRNA
gma-circRNA1310	Chr09	43936182	43936701	+	519	519	NA	NA	intergenic circRNA
gma-circRNA1311	Chr09	43937516	43939629	+	2113	1193	Glyma.09G215800.Wm82.a2.v1;	intron:43938216-43938737,intron:43938812-43939484,;	intronic circRNA
gma-circRNA1312	Chr09	45044058	45065187	-	21129	1959	Glyma.09G225700.Wm82.a2.v1;Glyma.09G225600.Wm82.a2.v1;	exon:45063518-45063737,exon:45065007-45065187,exon:45064155-45064401,exon:45064713-45064899,exon:45063894-45064060,;exon:45044058-45045020,;	exonic circRNA
gma-circRNA1313	Chr09	45362009	45362361	-	352	352	NA	NA	intergenic circRNA
gma-circRNA1314	Chr09	45371717	45372367	-	650	650	NA	NA	intergenic circRNA
gma-circRNA1315	Chr09	4540276	4543927	+	3651	977	Glyma.09G052200.Wm82.a2.v1;	exon:4543148-4543728,intron:4542751-4543148,;	exon-intron circRNA
gma-circRNA1316	Chr09	45461312	45461603	+	291	291	Glyma.09G231200.Wm82.a2.v1;	exon:45461312-45461675,;	exonic circRNA
gma-circRNA1317	Chr09	46319061	46319417	+	356	356	NA	NA	intergenic circRNA
gma-circRNA1318	Chr09	46822547	46822914	+	367	367	NA	NA	intergenic circRNA
gma-circRNA1319	Chr09	47386228	47386649	-	421	421	NA	NA	intergenic circRNA
gma-circRNA1320	Chr09	47495272	47499127	+	3855	3855	NA	NA	intergenic circRNA
gma-circRNA1321	Chr09	47675605	47675857	-	252	252	Glyma.09G257900.Wm82.a2.v1;	exon:47675605-47675857,;	exonic circRNA
gma-circRNA1322	Chr09	47759522	47759966	-	444	212	Glyma.09G259000.Wm82.a2.v1;	intron:47759642-47759854,;	intronic circRNA
gma-circRNA1323	Chr09	48163296	48163863	+	567	219	Glyma.09G264000.Wm82.a2.v1;	intron:48163473-48163692,;	intronic circRNA
gma-circRNA1324	Chr09	48434898	48436661	-	1763	1116	Glyma.09G266600.Wm82.a2.v1;	intron:48435063-48435905,intron:48436131-48436405,;	intronic circRNA
gma-circRNA1325	Chr09	48477194	48477982	+	788	788	Glyma.09G267100.Wm82.a2.v1;	exon:48477194-48477982,;	exonic circRNA
gma-circRNA1326	Chr09	48491515	48492098	+	583	583	NA	NA	intergenic circRNA
gma-circRNA1327	Chr09	48546127	48547783	+	1656	431	Glyma.09G267800.Wm82.a2.v1;	exon:48546127-48546558,;	exonic circRNA
gma-circRNA1328	Chr09	48662937	48663275	-	338	338	NA	NA	intergenic circRNA
gma-circRNA1329	Chr09	49014119	49014606	-	487	487	NA	NA	intergenic circRNA
gma-circRNA1330	Chr09	49105889	49106160	+	271	271	Glyma.09G275500.Wm82.a2.v1;	exon:49105919-49106284,;	exonic circRNA
gma-circRNA1331	Chr09	49278249	49279476	+	1227	941	Glyma.09G277400.Wm82.a2.v1;	intron:49278398-49279339,;	intronic circRNA
gma-circRNA1332	Chr09	49672438	49674374	-	1936	1414	Glyma.09G281400.Wm82.a2.v1;	intron:49672737-49674151,;	intronic circRNA
gma-circRNA1333	Chr09	49719280	49720696	-	1416	1026	Glyma.09G281700.Wm82.a2.v1;	intron:49719564-49720590,;	intronic circRNA
gma-circRNA1334	Chr09	49724312	49724842	-	530	530	NA	NA	intergenic circRNA
gma-circRNA1335	Chr09	50041783	50042050	-	267	267	NA	NA	intergenic circRNA
gma-circRNA1336	Chr09	5180689	5182180	-	1491	1073	Glyma.09G057400.Wm82.a2.v1;	intron:5180830-5181903,;	intronic circRNA
gma-circRNA1337	Chr09	5180922	5181116	+	194	194	NA	NA	intergenic circRNA
gma-circRNA1338	Chr09	5181903	5182180	-	277	277	NA	NA	intergenic circRNA
gma-circRNA1339	Chr09	5263130	5263398	+	268	268	Glyma.09G057900.Wm82.a2.v1;	intron:5263132-5263429,;	intronic circRNA
gma-circRNA1340	Chr09	5499027	5499958	-	931	931	NA	NA	intergenic circRNA
gma-circRNA1341	Chr09	5768938	5769251	+	313	313	NA	NA	intergenic circRNA
gma-circRNA1342	Chr09	5774418	5774608	+	190	190	Glyma.09G061200.Wm82.a2.v1;	intron:5774418-5774640,;	intronic circRNA
gma-circRNA1343	Chr09	5778389	5778972	+	583	583	Glyma.09G061200.Wm82.a2.v1;	intron:5778389-5778994,;	intronic circRNA
gma-circRNA1344	Chr09	681900	683835	+	1935	426	Glyma.09G008700.Wm82.a2.v1;	exon:683409-683835,;	exonic circRNA
gma-circRNA1345	Chr09	7466665	7466847	+	182	182	Glyma.09G072100.Wm82.a2.v1;	intron:7466660-7466874,;	intronic circRNA
gma-circRNA1346	Chr09	7811067	7811315	-	248	248	Glyma.09G073600.Wm82.a2.v1;	intron:7811039-7811316,;	intronic circRNA
gma-circRNA1347	Chr09	7944336	7944883	+	547	547	Glyma.09G074100.Wm82.a2.v1;	intron:7944336-7944902,;	intronic circRNA
gma-circRNA1348	Chr09	8531006	8531355	-	349	349	NA	NA	intergenic circRNA
gma-circRNA1349	Chr09	889018	890757	+	1739	224	Glyma.09G011500.Wm82.a2.v1;	intron:890411-890635,;	intronic circRNA
gma-circRNA1350	Chr10	1089822	1096546	+	6724	6450	Glyma.10G011700.Wm82.a2.v1;	intron:1094407-1095603,intron:1095695-1096374,intron:1090072-1094338,exon:1096374-1096683,;	exon-intron circRNA
gma-circRNA1351	Chr10	122649	122807	+	158	158	NA	NA	intergenic circRNA
gma-circRNA1352	Chr10	12273996	12287567	-	13571	13571	NA	NA	intergenic circRNA
gma-circRNA1353	Chr10	1316659	1317046	+	387	387	NA	NA	intergenic circRNA
gma-circRNA1354	Chr10	15336067	15341056	-	4989	3964	Glyma.10G096600.Wm82.a2.v1;	intron:15336211-15336522,intron:15337020-15340376,exon:15340590-15340887,;	exon-intron circRNA
gma-circRNA1355	Chr10	17197628	17197992	+	364	364	NA	NA	intergenic circRNA
gma-circRNA1356	Chr10	1760219	1761597	+	1378	1378	NA	NA	intergenic circRNA
gma-circRNA1357	Chr10	18071144	18071677	+	533	533	NA	NA	intergenic circRNA
gma-circRNA1358	Chr10	2087524	2087737	-	213	213	NA	NA	intergenic circRNA
gma-circRNA1359	Chr10	21226166	21226580	-	414	273	Glyma.10G102400.Wm82.a2.v1;	exon:21226166-21226439,;	exonic circRNA
gma-circRNA1360	Chr10	21586314	21586931	+	617	617	NA	NA	intergenic circRNA
gma-circRNA1361	Chr10	22028104	22029151	-	1047	911	Glyma.10G104100.Wm82.a2.v1;	intron:22028245-22028735,exon:22028735-22029156,;	exon-intron circRNA
gma-circRNA1362	Chr10	22028104	22029156	-	1052	911	Glyma.10G104100.Wm82.a2.v1;	exon:22028735-22029156,intron:22028245-22028735,;	exon-intron circRNA
gma-circRNA1363	Chr10	22650000	22650396	-	396	396	NA	NA	intergenic circRNA
gma-circRNA1364	Chr10	23099418	23099869	-	451	451	NA	NA	intergenic circRNA
gma-circRNA1365	Chr10	23101411	23107224	-	5813	5813	NA	NA	intergenic circRNA
gma-circRNA1366	Chr10	23136296	23157665	-	21369	14575	Glyma.10G104900.Wm82.a2.v1;	intron:23142574-23157149,;	intronic circRNA
gma-circRNA1367	Chr10	23142450	23157665	-	15215	14575	Glyma.10G104900.Wm82.a2.v1;	intron:23142574-23157149,;	intronic circRNA
gma-circRNA1368	Chr10	23157149	23157665	-	516	516	NA	NA	intergenic circRNA
gma-circRNA1369	Chr10	23166541	23166846	+	305	305	NA	NA	intergenic circRNA
gma-circRNA1370	Chr10	23190054	23190797	-	743	576	Glyma.10G105100.Wm82.a2.v1;	intron:23190215-23190550,exon:23190550-23190791,;	exon-intron circRNA
gma-circRNA1371	Chr10	2371823	2372135	+	312	312	Glyma.10G027000.Wm82.a2.v1;	exon:2371823-2372135,;	exonic circRNA
gma-circRNA1372	Chr10	24148045	24148539	+	494	494	NA	NA	intergenic circRNA
gma-circRNA1373	Chr10	24215884	24216069	+	185	185	NA	NA	intergenic circRNA
gma-circRNA1374	Chr10	26041598	26043366	-	1768	1768	NA	NA	intergenic circRNA
gma-circRNA1375	Chr10	2604880	2605077	+	197	197	NA	NA	intergenic circRNA
gma-circRNA1376	Chr10	2660147	2660449	-	302	302	Glyma.10G030600.Wm82.a2.v1;	intron:2660115-2660449,;	intronic circRNA
gma-circRNA1377	Chr10	2694018	2694282	+	264	264	Glyma.10G031000.Wm82.a2.v1;	exon:2693810-2694394,;	exonic circRNA
gma-circRNA1378	Chr10	2891088	2891240	+	152	152	NA	NA	intergenic circRNA
gma-circRNA1379	Chr10	28930892	28931286	-	394	394	NA	NA	intergenic circRNA
gma-circRNA1380	Chr10	29665406	29665575	+	169	169	NA	NA	intergenic circRNA
gma-circRNA1381	Chr10	30293098	30293740	+	642	642	NA	NA	intergenic circRNA
gma-circRNA1382	Chr10	30309270	30310511	+	1241	1241	Glyma.10G118800.Wm82.a2.v1;	intron:30302142-30313550,;	intronic circRNA
gma-circRNA1383	Chr10	31273962	31277947	+	3985	3253	Glyma.10G122100.Wm82.a2.v1;	intron:31274634-31276122,intron:31276182-31277518,exon:31277518-31277947,;	exon-intron circRNA
gma-circRNA1384	Chr10	32188259	32189906	-	1647	276	Glyma.10G123400.Wm82.a2.v1;	exon:32189625-32189901,;	exonic circRNA
gma-circRNA1385	Chr10	32379815	32382474	+	2659	2323	Glyma.10G124200.Wm82.a2.v1;	intron:32381921-32382293,exon:32381690-32381921,intron:32379970-32381690,;	exon-intron circRNA
gma-circRNA1386	Chr10	32583704	32583892	-	188	188	Glyma.10G124800.Wm82.a2.v1;	intron:32583676-32583893,;	intronic circRNA
gma-circRNA1387	Chr10	3381196	3382492	-	1296	649	Glyma.10G038000.Wm82.a2.v1;	intron:3381508-3382157,;	intronic circRNA
gma-circRNA1388	Chr10	34001612	34002506	+	894	395	Glyma.10G127700.Wm82.a2.v1;	intron:34001800-34002195,;	intronic circRNA
gma-circRNA1389	Chr10	34156831	34156983	+	152	152	NA	NA	intergenic circRNA
gma-circRNA1390	Chr10	3452963	3453978	-	1015	715	Glyma.10G039000.Wm82.a2.v1;	intron:3453128-3453843,;	intronic circRNA
gma-circRNA1391	Chr10	3454551	3455853	-	1302	704	Glyma.10G039000.Wm82.a2.v1;	intron:3454629-3455113,intron:3455522-3455742,;	intronic circRNA
gma-circRNA1392	Chr10	35373448	35373831	-	383	383	NA	NA	intergenic circRNA
gma-circRNA1393	Chr10	35438207	35438412	+	205	205	NA	NA	intergenic circRNA
gma-circRNA1394	Chr10	35871266	35873152	+	1886	1219	Glyma.10G133700.Wm82.a2.v1;	intron:35871388-35871689,intron:35872159-35873077,;	intronic circRNA
gma-circRNA1395	Chr10	37334625	37338528	+	3903	548	Glyma.10G139700.Wm82.a2.v1;	exon:37334625-37335173,;	exonic circRNA
gma-circRNA1396	Chr10	37494782	37495094	+	312	312	Glyma.10G141400.Wm82.a2.v1;	intron:37494782-37495118,;	intronic circRNA
gma-circRNA1397	Chr10	37914740	37915455	+	715	545	Glyma.10G144200.Wm82.a2.v1;	intron:37914953-37915285,exon:37914740-37914953,;	exon-intron circRNA
gma-circRNA1398	Chr10	38002472	38002742	+	270	270	Glyma.10G145100.Wm82.a2.v1;	intron:38002472-38002766,;	intronic circRNA
gma-circRNA1399	Chr10	38244080	38244683	+	603	603	NA	NA	intergenic circRNA
gma-circRNA1400	Chr10	38383174	38384259	-	1085	1085	NA	NA	intergenic circRNA
gma-circRNA1401	Chr10	38528609	38529054	-	445	445	NA	NA	intergenic circRNA
gma-circRNA1402	Chr10	38597842	38598807	-	965	746	Glyma.10G150800.Wm82.a2.v1;	intron:38597971-38598717,;	intronic circRNA
gma-circRNA1403	Chr10	38608626	38608826	-	200	200	Glyma.10G151000.Wm82.a2.v1;	intron:38608582-38608825,;	intronic circRNA
gma-circRNA1404	Chr10	38777077	38777325	-	248	248	Glyma.10G153200.Wm82.a2.v1;	exon:38776575-38777566,;	exonic circRNA
gma-circRNA1405	Chr10	38963121	38963490	-	369	212	Glyma.10G154700.Wm82.a2.v1;	exon:38963278-38963490,;	exonic circRNA
gma-circRNA1406	Chr10	3913114	3916040	+	2926	2167	Glyma.10G043400.Wm82.a2.v1;	intron:3913725-3915892,;	intronic circRNA
gma-circRNA1407	Chr10	39322804	39322954	+	150	150	NA	NA	intergenic circRNA
gma-circRNA1408	Chr10	39419425	39419752	+	327	327	NA	NA	intergenic circRNA
gma-circRNA1409	Chr10	3979152	3979664	-	512	512	NA	NA	intergenic circRNA
gma-circRNA1410	Chr10	39840424	39841277	+	853	491	Glyma.10G164200.Wm82.a2.v1;	intron:39840646-39841137,;	intronic circRNA
gma-circRNA1411	Chr10	39864617	39864783	-	166	166	NA	NA	intergenic circRNA
gma-circRNA1412	Chr10	39936496	39937548	+	1052	1052	NA	NA	intergenic circRNA
gma-circRNA1413	Chr10	4046904	4047269	-	365	159	Glyma.10G045500.Wm82.a2.v1;	exon:4046904-4047063,;	exonic circRNA
gma-circRNA1414	Chr10	40525557	40529269	-	3712	3588	Glyma.10G171700.Wm82.a2.v1;	exon:40525557-40525918,intron:40525918-40529145,;	exon-intron circRNA
gma-circRNA1415	Chr10	41578617	41579163	-	546	546	NA	NA	intergenic circRNA
gma-circRNA1416	Chr10	41602524	41602823	-	299	299	NA	NA	intergenic circRNA
gma-circRNA1417	Chr10	42182729	42183433	+	704	372	Glyma.10G188600.Wm82.a2.v1;	intron:42182949-42183321,;	intronic circRNA
gma-circRNA1418	Chr10	42401260	42403245	+	1985	1004	Glyma.10G191300.Wm82.a2.v1;	intron:42401881-42402199,intron:42402641-42403327,;	intronic circRNA
gma-circRNA1419	Chr10	42479754	42480180	-	426	426	NA	NA	intergenic circRNA
gma-circRNA1420	Chr10	4293497	4299125	+	5628	2174	Glyma.10G047800.Wm82.a2.v1;	intron:4293916-4294724,intron:4294786-4295733,exon:4293497-4293916,;	exon-intron circRNA
gma-circRNA1421	Chr10	43134897	43135843	-	946	946	NA	NA	intergenic circRNA
gma-circRNA1422	Chr10	43180085	43180250	+	165	165	Glyma.10G200800.Wm82.a2.v1;	exon:43179986-43180571,;	exonic circRNA
gma-circRNA1423	Chr10	43251295	43251556	-	261	261	NA	NA	intergenic circRNA
gma-circRNA1424	Chr10	43763695	43765098	+	1403	1064	Glyma.10G206100.Wm82.a2.v1;	intron:43764681-43765012,intron:43763857-43764370,intron:43764410-43764630,;	intronic circRNA
gma-circRNA1425	Chr10	43763700	43765098	+	1398	1064	Glyma.10G206100.Wm82.a2.v1;	intron:43763857-43764370,intron:43764410-43764630,intron:43764681-43765012,;	intronic circRNA
gma-circRNA1426	Chr10	43901080	43902466	-	1386	1386	NA	NA	intergenic circRNA
gma-circRNA1427	Chr10	43988732	43988898	-	166	166	NA	NA	intergenic circRNA
gma-circRNA1428	Chr10	44786865	44787022	+	157	157	NA	NA	intergenic circRNA
gma-circRNA1429	Chr10	44787060	44789148	+	2088	513	Glyma.10G216200.Wm82.a2.v1;	intron:44788523-44789036,;	intronic circRNA
gma-circRNA1430	Chr10	44832125	44832669	+	544	544	NA	NA	intergenic circRNA
gma-circRNA1431	Chr10	44873194	44874012	+	818	323	Glyma.10G217200.Wm82.a2.v1;	intron:44873269-44873592,;	intronic circRNA
gma-circRNA1432	Chr10	44873269	44873566	+	297	297	Glyma.10G217200.Wm82.a2.v1;	intron:44873269-44873592,;	intronic circRNA
gma-circRNA1433	Chr10	45052892	45053786	-	894	894	NA	NA	intergenic circRNA
gma-circRNA1434	Chr10	45128748	45129426	-	678	278	Glyma.10G219600.Wm82.a2.v1;	exon:45129148-45129426,;	exonic circRNA
gma-circRNA1435	Chr10	45283429	45283586	+	157	157	NA	NA	intergenic circRNA
gma-circRNA1436	Chr10	45312779	45313066	+	287	287	Glyma.10G221500.Wm82.a2.v1;	intron:45312779-45313096,;	intronic circRNA
gma-circRNA1437	Chr10	45712695	45720879	-	8184	1406	Glyma.10G226700.Wm82.a2.v1;Glyma.10G226600.Wm82.a2.v1;	intron:45719587-45720618,;exon:45712606-45712981,;	exon-intron circRNA
gma-circRNA1438	Chr10	46453359	46453921	+	562	562	NA	NA	intergenic circRNA
gma-circRNA1439	Chr10	46507570	46507977	-	407	201	Glyma.10G236100.Wm82.a2.v1;	exon:46507776-46507977,;	exonic circRNA
gma-circRNA1440	Chr10	46812538	46812823	+	285	285	NA	NA	intergenic circRNA
gma-circRNA1441	Chr10	46819481	46819670	-	189	189	Glyma.10G239500.Wm82.a2.v1;	intron:46819441-46819670,;	intronic circRNA
gma-circRNA1442	Chr10	4683613	4688162	-	4549	4549	NA	NA	intergenic circRNA
gma-circRNA1443	Chr10	4688102	4706374	-	18272	673	Glyma.10G052300.Wm82.a2.v1;	intron:4695337-4696010,;	intronic circRNA
gma-circRNA1444	Chr10	47825519	47825677	+	158	158	NA	NA	intergenic circRNA
gma-circRNA1445	Chr10	47864886	47866667	-	1781	1285	Glyma.10G250600.Wm82.a2.v1;	intron:47864965-47865398,intron:47865463-47866315,;	intronic circRNA
gma-circRNA1446	Chr10	47989446	47989717	-	271	271	NA	NA	intergenic circRNA
gma-circRNA1447	Chr10	48019269	48019731	-	462	198	Glyma.10G252400.Wm82.a2.v1;	exon:48019269-48019467,;	exonic circRNA
gma-circRNA1448	Chr10	48578564	48578844	-	280	280	NA	NA	intergenic circRNA
gma-circRNA1449	Chr10	49859394	49859656	-	262	262	NA	NA	intergenic circRNA
gma-circRNA1450	Chr10	49861234	49861456	-	222	222	Glyma.10G276100.Wm82.a2.v1;	intron:49861206-49861456,;	intronic circRNA
gma-circRNA1451	Chr10	50004799	50005176	-	377	377	NA	NA	intergenic circRNA
gma-circRNA1452	Chr10	50124166	50125013	-	847	404	Glyma.10G279800.Wm82.a2.v1;	intron:50124405-50124809,;	intronic circRNA
gma-circRNA1453	Chr10	50165315	50166227	+	912	615	Glyma.10G280500.Wm82.a2.v1;	intron:50165761-50166114,intron:50165450-50165712,;	intronic circRNA
gma-circRNA1454	Chr10	50170620	50170982	+	362	362	NA	NA	intergenic circRNA
gma-circRNA1455	Chr10	50195781	50196010	+	229	229	NA	NA	intergenic circRNA
gma-circRNA1456	Chr10	5027201	5028970	+	1769	740	Glyma.10G055100.Wm82.a2.v1;	exon:5027351-5027670,intron:5027670-5028091,;	exon-intron circRNA
gma-circRNA1457	Chr10	50444302	50445058	-	756	756	Glyma.10G284000.Wm82.a2.v1;	exon:50444302-50445058,;	exonic circRNA
gma-circRNA1458	Chr10	50445128	50445829	-	701	252	Glyma.10G284000.Wm82.a2.v1;	exon:50445361-50445613,;	exonic circRNA
gma-circRNA1459	Chr10	50445361	50445829	-	468	252	Glyma.10G284000.Wm82.a2.v1;	exon:50445361-50445613,;	exonic circRNA
gma-circRNA1460	Chr10	50574050	50574227	+	177	177	NA	NA	intergenic circRNA
gma-circRNA1461	Chr10	50668360	50668731	+	371	165	Glyma.10G287600.Wm82.a2.v1;	exon:50668360-50668525,;	exonic circRNA
gma-circRNA1462	Chr10	50754569	50755342	+	773	415	Glyma.10G288800.Wm82.a2.v1;	intron:50754869-50755284,;	intronic circRNA
gma-circRNA1463	Chr10	50771014	50771240	-	226	226	NA	NA	intergenic circRNA
gma-circRNA1464	Chr10	50927977	50928339	+	362	362	Glyma.10G291300.Wm82.a2.v1;	exon:50927311-50930326,;	exonic circRNA
gma-circRNA1465	Chr10	50936466	50936901	-	435	435	NA	NA	intergenic circRNA
gma-circRNA1466	Chr10	51153807	51153962	-	155	155	NA	NA	intergenic circRNA
gma-circRNA1467	Chr10	51187856	51188053	-	197	197	Glyma.10G294800.Wm82.a2.v1;	intron:51185383-51188053,;	intronic circRNA
gma-circRNA1468	Chr10	51241070	51241408	+	338	338	NA	NA	intergenic circRNA
gma-circRNA1469	Chr10	51439653	51441948	+	2295	936	Glyma.10G297700.Wm82.a2.v1;	intron:51441132-51441536,intron:51440468-51441000,;	intronic circRNA
gma-circRNA1470	Chr10	51464517	51464920	-	403	403	NA	NA	intergenic circRNA
gma-circRNA1471	Chr10	51486077	51486491	-	414	414	Glyma.10G298200.Wm82.a2.v1;	exon:51486077-51486491,;	exonic circRNA
gma-circRNA1472	Chr10	5329950	5330163	+	213	213	NA	NA	intergenic circRNA
gma-circRNA1473	Chr10	5330307	5330580	-	273	273	Glyma.10G058200.Wm82.a2.v1;	exon:5329320-5331070,;	exonic circRNA
gma-circRNA1474	Chr10	5330464	5330712	-	248	248	Glyma.10G058200.Wm82.a2.v1;	exon:5329320-5331070,;	exonic circRNA
gma-circRNA1475	Chr10	5597745	5598137	+	392	392	NA	NA	intergenic circRNA
gma-circRNA1476	Chr10	634409	634879	+	470	176	Glyma.10G006500.Wm82.a2.v1;	exon:634703-634879,;	exonic circRNA
gma-circRNA1477	Chr10	6652559	6652829	-	270	236	Glyma.10G067600.Wm82.a2.v1;	exon:6652605-6652841,;	exonic circRNA
gma-circRNA1478	Chr10	6652559	6652831	-	272	236	Glyma.10G067600.Wm82.a2.v1;	exon:6652605-6652841,;	exonic circRNA
gma-circRNA1479	Chr10	6652577	6652729	+	152	152	NA	NA	intergenic circRNA
gma-circRNA1480	Chr10	6652619	6652789	+	170	170	NA	NA	intergenic circRNA
gma-circRNA1481	Chr10	7132951	7133181	+	230	230	NA	NA	intergenic circRNA
gma-circRNA1482	Chr10	7449340	7449830	+	490	490	NA	NA	intergenic circRNA
gma-circRNA1483	Chr10	7672575	7672834	+	259	259	NA	NA	intergenic circRNA
gma-circRNA1484	Chr10	7889819	7891189	+	1370	1370	NA	NA	intergenic circRNA
gma-circRNA1485	Chr10	7896956	7897491	+	535	535	Glyma.10G075900.Wm82.a2.v1;	intron:7897082-7899965,;	intronic circRNA
gma-circRNA1486	Chr10	863418	864940	-	1522	618	Glyma.10G008700.Wm82.a2.v1;	intron:863910-864528,;	intronic circRNA
gma-circRNA1487	Chr10	8745618	8745841	-	223	223	NA	NA	intergenic circRNA
gma-circRNA1488	Chr11	10210650	10210924	-	274	274	NA	NA	intergenic circRNA
gma-circRNA1489	Chr11	10212072	10212259	+	187	187	Glyma.11G133600.Wm82.a2.v1;	exon:10210667-10212692,;	exonic circRNA
gma-circRNA1490	Chr11	10391627	10391897	-	270	270	NA	NA	intergenic circRNA
gma-circRNA1491	Chr11	10391630	10391897	-	267	267	NA	NA	intergenic circRNA
gma-circRNA1492	Chr11	10729194	10729444	+	250	250	NA	NA	intergenic circRNA
gma-circRNA1493	Chr11	11730050	11731824	+	1774	851	Glyma.11G150100.Wm82.a2.v1;	intron:11730747-11731598,;	intronic circRNA
gma-circRNA1494	Chr11	11730235	11731824	+	1589	226	Glyma.11G150100.Wm82.a2.v1;	exon:11731598-11731824,;	exonic circRNA
gma-circRNA1495	Chr11	11736418	11738907	+	2489	488	Glyma.11G150100.Wm82.a2.v1;	intron:11738339-11738827,;	intronic circRNA
gma-circRNA1496	Chr11	11738180	11738907	+	727	488	Glyma.11G150100.Wm82.a2.v1;	intron:11738339-11738827,;	intronic circRNA
gma-circRNA1497	Chr11	11782004	11782265	+	261	261	Glyma.11G150400.Wm82.a2.v1;	exon:11781717-11782293,;	exonic circRNA
gma-circRNA1498	Chr11	119893	120609	-	716	400	Glyma.11G002400.Wm82.a2.v1;	intron:120095-120495,;	intronic circRNA
gma-circRNA1499	Chr11	120201	120609	-	408	400	Glyma.11G002400.Wm82.a2.v1;	intron:120095-120495,;	intronic circRNA
gma-circRNA1500	Chr11	12093547	12093702	+	155	155	NA	NA	intergenic circRNA
gma-circRNA1501	Chr11	12447136	12447553	+	417	417	Glyma.11G154200.Wm82.a2.v1;	exon:12446983-12447781,;	exonic circRNA
gma-circRNA1502	Chr11	12533076	12534023	-	947	836	Glyma.11G154700.Wm82.a2.v1;	exon:12533076-12533234,exon:12533345-12534023,;	exonic circRNA
gma-circRNA1503	Chr11	1346922	1347219	-	297	297	Glyma.11G019100.Wm82.a2.v1;	exon:1346582-1347226,;	exonic circRNA
gma-circRNA1504	Chr11	1354884	1355151	-	267	267	NA	NA	intergenic circRNA
gma-circRNA1505	Chr11	14179701	14180119	-	418	418	NA	NA	intergenic circRNA
gma-circRNA1506	Chr11	147658	148161	-	503	503	NA	NA	intergenic circRNA
gma-circRNA1507	Chr11	1505409	1506753	+	1344	214	Glyma.11G021100.Wm82.a2.v1;	intron:1506413-1506627,;	intronic circRNA
gma-circRNA1508	Chr11	15778269	15780392	+	2123	1823	Glyma.11G165600.Wm82.a2.v1;	intron:15779182-15780299,intron:15778335-15779041,;	intronic circRNA
gma-circRNA1509	Chr11	15898728	15899146	-	418	418	NA	NA	intergenic circRNA
gma-circRNA1510	Chr11	15960389	15962412	-	2023	2023	NA	NA	intergenic circRNA
gma-circRNA1511	Chr11	163137	164489	-	1352	1352	NA	NA	intergenic circRNA
gma-circRNA1512	Chr11	1704623	1704966	+	343	343	NA	NA	intergenic circRNA
gma-circRNA1513	Chr11	1714520	1714859	+	339	247	Glyma.11G023700.Wm82.a2.v1;	exon:1714659-1714906,;	exonic circRNA
gma-circRNA1514	Chr11	18349042	18354535	-	5493	4638	Glyma.11G170900.Wm82.a2.v1;	intron:18350621-18354215,intron:18349332-18350376,;	intronic circRNA
gma-circRNA1515	Chr11	18512499	18513348	+	849	179	Glyma.11G171300.Wm82.a2.v1;	exon:18512499-18512678,;	exonic circRNA
gma-circRNA1516	Chr11	19234216	19234999	+	783	491	Glyma.11G175200.Wm82.a2.v1;	exon:19234216-19234399,intron:19234588-19234896,;	exon-intron circRNA
gma-circRNA1517	Chr11	1996242	1996503	-	261	261	NA	NA	intergenic circRNA
gma-circRNA1518	Chr11	2139490	2139802	-	312	312	NA	NA	intergenic circRNA
gma-circRNA1519	Chr11	23617472	23617645	+	173	173	NA	NA	intergenic circRNA
gma-circRNA1520	Chr11	2389139	2389650	+	511	239	Glyma.11G032700.Wm82.a2.v1;	exon:2389411-2389650,;	exonic circRNA
gma-circRNA1521	Chr11	2397949	2407632	-	9683	3672	Glyma.11G032900.Wm82.a2.v1;Glyma.11G033000.Wm82.a2.v1;	intron:2398695-2398948,intron:2400632-2401024,exon:2401501-2403274,intron:2399076-2399522,;exon:2407333-2407632,intron:2406824-2407333,;	exon-intron circRNA
gma-circRNA1522	Chr11	24413066	24413429	+	363	363	NA	NA	intergenic circRNA
gma-circRNA1523	Chr11	24417930	24418228	+	298	298	NA	NA	intergenic circRNA
gma-circRNA1524	Chr11	2479630	2480514	-	884	659	Glyma.11G033900.Wm82.a2.v1;	intron:2479747-2480406,;	intronic circRNA
gma-circRNA1525	Chr11	24999297	24999635	-	338	338	NA	NA	intergenic circRNA
gma-circRNA1526	Chr11	2577853	2579263	-	1410	1176	Glyma.11G035800.Wm82.a2.v1;	exon:2577853-2578255,exon:2578853-2579029,intron:2578255-2578853,;	exon-intron circRNA
gma-circRNA1527	Chr11	2597682	2597854	-	172	172	NA	NA	intergenic circRNA
gma-circRNA1528	Chr11	26276926	26278204	-	1278	1278	NA	NA	intergenic circRNA
gma-circRNA1529	Chr11	26363294	26363590	-	296	296	NA	NA	intergenic circRNA
gma-circRNA1530	Chr11	26364336	26364952	-	616	421	Glyma.11G190900.Wm82.a2.v1;	intron:26364459-26364880,;	intronic circRNA
gma-circRNA1531	Chr11	26364336	26365134	-	798	421	Glyma.11G190900.Wm82.a2.v1;	intron:26364459-26364880,;	intronic circRNA
gma-circRNA1532	Chr11	26364480	26364880	-	400	400	Glyma.11G190900.Wm82.a2.v1;	intron:26364459-26364880,;	intronic circRNA
gma-circRNA1533	Chr11	26440993	26441279	-	286	286	NA	NA	intergenic circRNA
gma-circRNA1534	Chr11	26441339	26441546	+	207	207	NA	NA	intergenic circRNA
gma-circRNA1535	Chr11	26795361	26795654	+	293	293	Glyma.11G194500.Wm82.a2.v1;	intron:26795361-26795678,;	intronic circRNA
gma-circRNA1536	Chr11	27850298	27851002	-	704	473	Glyma.11G200000.Wm82.a2.v1;	exon:27850298-27850457,intron:27850457-27850771,;	exon-intron circRNA
gma-circRNA1537	Chr11	28014779	28016860	-	2081	1718	Glyma.11G200700.Wm82.a2.v1;	intron:28014944-28016662,;	intronic circRNA
gma-circRNA1538	Chr11	28427150	28427969	-	819	819	Glyma.11G204200.Wm82.a2.v1;	intron:28427123-28427969,;	intronic circRNA
gma-circRNA1539	Chr11	2869440	2871852	+	2412	2412	Glyma.11G039900.Wm82.a2.v1;	intron:2870815-2871411,exon:2871411-2871600,intron:2870296-2870713,intron:2868566-2869991,;	exon-intron circRNA
gma-circRNA1540	Chr11	2869991	2871852	+	1861	1202	Glyma.11G039900.Wm82.a2.v1;	intron:2870296-2870713,exon:2871411-2871600,intron:2870815-2871411,;	exon-intron circRNA
gma-circRNA1541	Chr11	2874150	2875342	+	1192	322	Glyma.11G039900.Wm82.a2.v1;	exon:2874625-2874947,;	exonic circRNA
gma-circRNA1542	Chr11	2878890	2880559	+	1669	910	Glyma.11G039900.Wm82.a2.v1;	exon:2879874-2880069,intron:2878958-2879673,;	exon-intron circRNA
gma-circRNA1543	Chr11	29775726	29775937	+	211	211	NA	NA	intergenic circRNA
gma-circRNA1544	Chr11	29941104	29942040	-	936	936	NA	NA	intergenic circRNA
gma-circRNA1545	Chr11	3020097	3021057	+	960	270	Glyma.11G041300.Wm82.a2.v1;	exon:3020397-3020667,;	exonic circRNA
gma-circRNA1546	Chr11	30433975	30434471	-	496	496	NA	NA	intergenic circRNA
gma-circRNA1547	Chr11	30571480	30571812	+	332	332	NA	NA	intergenic circRNA
gma-circRNA1548	Chr11	30850714	30850888	+	174	174	Glyma.11G215200.Wm82.a2.v1;	exon:30849672-30851046,;	exonic circRNA
gma-circRNA1549	Chr11	31036913	31037075	-	162	162	NA	NA	intergenic circRNA
gma-circRNA1550	Chr11	311417	312023	+	606	606	Glyma.11G004100.Wm82.a2.v1;	exon:311417-312023,;	exonic circRNA
gma-circRNA1551	Chr11	32303438	32304170	-	732	422	Glyma.11G227900.Wm82.a2.v1;	intron:32303668-32304090,;	intronic circRNA
gma-circRNA1552	Chr11	32667122	32667871	+	749	166	Glyma.11G231000.Wm82.a2.v1;	exon:32667122-32667288,;	exonic circRNA
gma-circRNA1553	Chr11	32827017	32827802	-	785	785	NA	NA	intergenic circRNA
gma-circRNA1554	Chr11	33087227	33106224	+	18997	2131	Glyma.11G235800.Wm82.a2.v1;Glyma.11G236100.Wm82.a2.v1;	exon:33087227-33087476,;exon:33103587-33104103,intron:33104455-33105310,intron:33105575-33106086,;	exon-intron circRNA
gma-circRNA1555	Chr11	33133583	33133920	-	337	337	NA	NA	intergenic circRNA
gma-circRNA1556	Chr11	33211445	33212191	-	746	372	Glyma.11G237700.Wm82.a2.v1;	exon:33211666-33211847,exon:33212000-33212191,;	exonic circRNA
gma-circRNA1557	Chr11	33212000	33214441	-	2441	1858	Glyma.11G237700.Wm82.a2.v1;	exon:33212000-33212191,intron:33212191-33213858,;	exon-intron circRNA
gma-circRNA1558	Chr11	33232244	33232825	-	581	324	Glyma.11G237700.Wm82.a2.v1;	intron:33232405-33232729,;	intronic circRNA
gma-circRNA1559	Chr11	33566328	33567496	-	1168	1168	Glyma.11G241500.Wm82.a2.v1;	exon:33566068-33566539,intron:33566539-33567454,;	exon-intron circRNA
gma-circRNA1560	Chr11	33774	34095	+	321	321	NA	NA	intergenic circRNA
gma-circRNA1561	Chr11	33784916	33785735	-	819	556	Glyma.11G244100.Wm82.a2.v1;	intron:33785346-33785625,intron:33784998-33785275,;	intronic circRNA
gma-circRNA1562	Chr11	33966882	33967564	-	682	300	Glyma.11G246500.Wm82.a2.v1;	intron:33966993-33967293,;	intronic circRNA
gma-circRNA1563	Chr11	34110471	34111653	-	1182	505	Glyma.11G248700.Wm82.a2.v1;	intron:34110837-34111342,;	intronic circRNA
gma-circRNA1564	Chr11	34147212	34147439	-	227	227	Glyma.11G249200.Wm82.a2.v1;	intron:34147187-34147443,;	intronic circRNA
gma-circRNA1565	Chr11	342438	343439	+	1001	827	Glyma.11G004600.Wm82.a2.v1;	intron:342537-343364,;	intronic circRNA
gma-circRNA1566	Chr11	34396134	34398394	-	2260	867	Glyma.11G253100.Wm82.a2.v1;	intron:34396546-34396853,intron:34397022-34397582,;	intronic circRNA
gma-circRNA1567	Chr11	34409705	34410264	-	559	559	NA	NA	intergenic circRNA
gma-circRNA1568	Chr11	34527968	34528261	+	293	293	NA	NA	intergenic circRNA
gma-circRNA1569	Chr11	34691670	34692143	-	473	473	NA	NA	intergenic circRNA
gma-circRNA1570	Chr11	3506841	3507086	-	245	212	Glyma.11G046900.Wm82.a2.v1;	exon:3506841-3507053,;	exonic circRNA
gma-circRNA1571	Chr11	3538784	3539066	+	282	282	Glyma.11G047300.Wm82.a2.v1;	intron:3538784-3539168,;	intronic circRNA
gma-circRNA1572	Chr11	3759501	3759651	-	150	150	NA	NA	intergenic circRNA
gma-circRNA1573	Chr11	393927	394133	-	206	206	Glyma.11G005100.Wm82.a2.v1;	intron:393905-394133,;	intronic circRNA
gma-circRNA1574	Chr11	4010759	4010993	-	234	234	Glyma.11G053400.Wm82.a2.v1;	exon:4009500-4010988,;	exonic circRNA
gma-circRNA1575	Chr11	403146	403493	+	347	347	NA	NA	intergenic circRNA
gma-circRNA1576	Chr11	436743	438481	-	1738	1387	Glyma.11G006100.Wm82.a2.v1;	intron:437984-438375,exon:436743-437029,intron:437029-437739,;	exon-intron circRNA
gma-circRNA1577	Chr11	463971	464617	+	646	402	Glyma.11G006600.Wm82.a2.v1;	intron:464077-464479,;	intronic circRNA
gma-circRNA1578	Chr11	464479	464881	+	402	402	NA	NA	intergenic circRNA
gma-circRNA1579	Chr11	4876884	4885243	-	8359	335	Glyma.11G064500.Wm82.a2.v1;	intron:4877024-4877359,;	intronic circRNA
gma-circRNA1580	Chr11	5551317	5552284	-	967	887	Glyma.11G074400.Wm82.a2.v1;	intron:5551505-5552204,exon:5551317-5551505,;	exon-intron circRNA
gma-circRNA1581	Chr11	5585234	5585405	+	171	171	NA	NA	intergenic circRNA
gma-circRNA1582	Chr11	5667768	5668028	+	260	260	NA	NA	intergenic circRNA
gma-circRNA1583	Chr11	5689513	5689771	+	258	258	NA	NA	intergenic circRNA
gma-circRNA1584	Chr11	574255	574697	+	442	442	NA	NA	intergenic circRNA
gma-circRNA1585	Chr11	574272	574697	+	425	425	NA	NA	intergenic circRNA
gma-circRNA1586	Chr11	5860346	5860768	+	422	422	Glyma.11G077800.Wm82.a2.v1;	intron:5860346-5860792,;	intronic circRNA
gma-circRNA1587	Chr11	5979760	5983625	+	3865	3263	Glyma.11G079500.Wm82.a2.v1;	intron:5982119-5982383,exon:5980189-5980597,exon:5981703-5982119,intron:5982484-5983553,intron:5980597-5981703,;	exon-intron circRNA
gma-circRNA1588	Chr11	6156020	6156173	+	153	153	NA	NA	intergenic circRNA
gma-circRNA1589	Chr11	6225223	6228417	+	3194	1870	Glyma.11G082800.Wm82.a2.v1;	intron:6225581-6226552,exon:6227460-6227659,intron:6226621-6226927,intron:6227066-6227460,;	exon-intron circRNA
gma-circRNA1590	Chr11	6577876	6578050	+	174	174	NA	NA	intergenic circRNA
gma-circRNA1591	Chr11	6863655	6864559	+	904	643	Glyma.11G090700.Wm82.a2.v1;	intron:6863729-6864127,intron:6864203-6864448,;	intronic circRNA
gma-circRNA1592	Chr11	6875322	6877018	+	1696	1606	Glyma.11G090900.Wm82.a2.v1;	intron:6875412-6876713,exon:6876713-6877018,;	exon-intron circRNA
gma-circRNA1593	Chr11	6876753	6877018	+	265	265	Glyma.11G090900.Wm82.a2.v1;	exon:6876713-6877018,;	exonic circRNA
gma-circRNA1594	Chr11	6890743	6891859	-	1116	206	Glyma.11G091000.Wm82.a2.v1;	exon:6891222-6891428,;	exonic circRNA
gma-circRNA1595	Chr11	6924171	6924346	-	175	175	NA	NA	intergenic circRNA
gma-circRNA1596	Chr11	6955609	6955930	-	321	321	Glyma.11G091900.Wm82.a2.v1;	intron:6955586-6955930,;	intronic circRNA
gma-circRNA1597	Chr11	6999549	6999703	+	154	154	NA	NA	intergenic circRNA
gma-circRNA1598	Chr11	7005783	7006096	+	313	313	NA	NA	intergenic circRNA
gma-circRNA1599	Chr11	7024834	7025179	-	345	345	NA	NA	intergenic circRNA
gma-circRNA1600	Chr11	702792	703045	-	253	253	NA	NA	intergenic circRNA
gma-circRNA1601	Chr11	707067	707529	+	462	462	NA	NA	intergenic circRNA
gma-circRNA1602	Chr11	7133159	7133321	-	162	162	NA	NA	intergenic circRNA
gma-circRNA1603	Chr11	7347115	7347536	+	421	421	Glyma.11G096400.Wm82.a2.v1;	intron:7347115-7347562,;	intronic circRNA
gma-circRNA1604	Chr11	7499347	7499531	-	184	184	NA	NA	intergenic circRNA
gma-circRNA1605	Chr11	771666	771910	+	244	244	Glyma.11G010900.Wm82.a2.v1;	exon:771666-771910,;	exonic circRNA
gma-circRNA1606	Chr11	7754592	7754972	-	380	188	Glyma.11G102100.Wm82.a2.v1;	exon:7754592-7754780,;	exonic circRNA
gma-circRNA1607	Chr11	7773591	7774167	+	576	395	Glyma.11G102200.Wm82.a2.v1;	exon:7773772-7774167,;	exonic circRNA
gma-circRNA1608	Chr11	7824883	7842338	+	17455	11360	Glyma.11G102900.Wm82.a2.v1;	intron:7814949-7826090,intron:7826514-7826733,;	intronic circRNA
gma-circRNA1609	Chr11	7874831	7875179	+	348	348	NA	NA	intergenic circRNA
gma-circRNA1610	Chr11	794903	795834	-	931	836	Glyma.11G011400.Wm82.a2.v1;	intron:795005-795639,exon:795639-795841,;	exon-intron circRNA
gma-circRNA1611	Chr11	794903	795841	-	938	836	Glyma.11G011400.Wm82.a2.v1;	exon:795639-795841,intron:795005-795639,;	exon-intron circRNA
gma-circRNA1612	Chr11	8437152	8437344	-	192	192	NA	NA	intergenic circRNA
gma-circRNA1613	Chr11	8553242	8561889	+	8647	2909	Glyma.11G112100.Wm82.a2.v1;Glyma.11G112200.Wm82.a2.v1;	intron:8553828-8554145,intron:8553371-8553750,intron:8554371-8554868,;intron:8559483-8559983,intron:8560657-8561124,exon:8558854-8559281,intron:8560279-8560601,;	exon-intron circRNA
gma-circRNA1614	Chr11	858281	858530	-	249	249	Glyma.11G012100.Wm82.a2.v1;	intron:858245-858527,;	intronic circRNA
gma-circRNA1615	Chr11	8616550	8616804	-	254	254	NA	NA	intergenic circRNA
gma-circRNA1616	Chr11	8709953	8716287	+	6334	871	Glyma.11G114000.Wm82.a2.v1;Glyma.11G113900.Wm82.a2.v1;	intron:8715848-8716248,intron:8715241-8715536,;exon:8709953-8710129,;	exon-intron circRNA
gma-circRNA1617	Chr11	8730058	8730268	-	210	210	NA	NA	intergenic circRNA
gma-circRNA1618	Chr11	8732915	8733068	+	153	153	NA	NA	intergenic circRNA
gma-circRNA1619	Chr11	8750621	8752581	+	1960	1724	Glyma.11G114600.Wm82.a2.v1;	exon:8752146-8752345,intron:8750920-8752146,exon:8750621-8750920,;	exon-intron circRNA
gma-circRNA1620	Chr11	8928132	8931149	-	3017	357	Glyma.11G117400.Wm82.a2.v1;	exon:8930792-8931149,;	exonic circRNA
gma-circRNA1621	Chr11	8928132	8933250	-	5118	630	Glyma.11G117400.Wm82.a2.v1;	exon:8930792-8931149,intron:8931149-8931422,;	exon-intron circRNA
gma-circRNA1622	Chr11	8931422	8933250	-	1828	1828	NA	NA	intergenic circRNA
gma-circRNA1623	Chr11	9011884	9012123	-	239	239	Glyma.11G118600.Wm82.a2.v1;	intron:9011863-9012123,;	intronic circRNA
gma-circRNA1624	Chr11	90596	90836	+	240	240	Glyma.11G001700.Wm82.a2.v1;	exon:90596-90836,;	exonic circRNA
gma-circRNA1625	Chr11	90916	91086	+	170	170	NA	NA	intergenic circRNA
gma-circRNA1626	Chr11	9342870	9343171	+	301	301	Glyma.11G122500.Wm82.a2.v1;	intron:9342869-9343190,;	intronic circRNA
gma-circRNA1627	Chr11	9592702	9593249	+	547	547	NA	NA	intergenic circRNA
gma-circRNA1628	Chr11	9720590	9720898	+	308	308	NA	NA	intergenic circRNA
gma-circRNA1629	Chr11	9796233	9802778	-	6545	3637	Glyma.11G129000.Wm82.a2.v1;	intron:9800901-9801634,intron:9798954-9799418,intron:9798463-9798846,intron:9797452-9798159,intron:9802047-9802607,intron:9796542-9797034,intron:9797106-9797404,;	intronic circRNA
gma-circRNA1630	Chr11	9925758	9926010	+	252	252	NA	NA	intergenic circRNA
gma-circRNA1631	Chr11	9927184	9927783	-	599	302	Glyma.11G130300.Wm82.a2.v1;	exon:9927184-9927486,;	exonic circRNA
gma-circRNA1632	Chr11	9930096	9931850	-	1754	1754	Glyma.11G130300.Wm82.a2.v1;	intron:9930334-9931581,exon:9931581-9931850,exon:9930096-9930334,;	exon-intron circRNA
gma-circRNA1633	Chr12	1026956	1035274	-	8318	2923	Glyma.12G014200.Wm82.a2.v1;Glyma.12G014300.Wm82.a2.v1;	exon:1026956-1027160,exon:1027962-1028132,exon:1028655-1028860,intron:1028132-1028655,intron:1027160-1027372,;intron:1033562-1035171,;	exon-intron circRNA
gma-circRNA1634	Chr12	1028655	1036429	-	7774	2586	Glyma.12G014200.Wm82.a2.v1;Glyma.12G014300.Wm82.a2.v1;	exon:1028655-1028860,;exon:1036259-1036429,exon:1035412-1035616,intron:1035616-1036014,intron:1033562-1035171,;	exon-intron circRNA
gma-circRNA1635	Chr12	11173092	11173354	-	262	262	NA	NA	intergenic circRNA
gma-circRNA1636	Chr12	11653983	11654407	-	424	424	NA	NA	intergenic circRNA
gma-circRNA1637	Chr12	11668681	11668903	+	222	222	Glyma.12G116500.Wm82.a2.v1;	exon:11668681-11668903,;	exonic circRNA
gma-circRNA1638	Chr12	1194006	1194211	+	205	205	Glyma.12G016900.Wm82.a2.v1;	exon:1194006-1194211,;	exonic circRNA
gma-circRNA1639	Chr12	120875	121169	+	294	294	NA	NA	intergenic circRNA
gma-circRNA1640	Chr12	1229747	1229973	+	226	226	Glyma.12G017500.Wm82.a2.v1;	intron:1229747-1229993,;	intronic circRNA
gma-circRNA1641	Chr12	12751922	12752247	-	325	325	NA	NA	intergenic circRNA
gma-circRNA1642	Chr12	1286926	1293007	+	6081	956	Glyma.12G018400.Wm82.a2.v1;Glyma.12G018300.Wm82.a2.v1;	intron:1291755-1291961,intron:1292421-1292776,;intron:1287321-1287716,;	intronic circRNA
gma-circRNA1643	Chr12	1287945	1293986	+	6041	956	Glyma.12G018400.Wm82.a2.v1;	intron:1292421-1292776,intron:1291755-1291961,intron:1293484-1293879,;	intronic circRNA
gma-circRNA1644	Chr12	13455031	13456081	+	1050	648	Glyma.12G122900.Wm82.a2.v1;	intron:13455124-13455772,;	intronic circRNA
gma-circRNA1645	Chr12	1417463	1418570	-	1107	636	Glyma.12G020100.Wm82.a2.v1;	intron:1417570-1418206,;	intronic circRNA
gma-circRNA1646	Chr12	14404653	14405034	-	381	381	NA	NA	intergenic circRNA
gma-circRNA1647	Chr12	14958067	14958412	-	345	345	Glyma.12G132400.Wm82.a2.v1;	exon:14958067-14958558,;	exonic circRNA
gma-circRNA1648	Chr12	1556231	1556484	-	253	253	Glyma.12G021600.Wm82.a2.v1;	intron:1556209-1556484,;	intronic circRNA
gma-circRNA1649	Chr12	15927138	15927583	-	445	445	NA	NA	intergenic circRNA
gma-circRNA1650	Chr12	17719496	17719872	-	376	376	NA	NA	intergenic circRNA
gma-circRNA1651	Chr12	185422	185857	+	435	435	NA	NA	intergenic circRNA
gma-circRNA1652	Chr12	18959068	18959306	-	238	238	Glyma.12G143900.Wm82.a2.v1;	exon:18959068-18959306,;	exonic circRNA
gma-circRNA1653	Chr12	1981566	1981769	+	203	203	Glyma.12G027400.Wm82.a2.v1;	intron:1981333-1981797,;	intronic circRNA
gma-circRNA1654	Chr12	20461704	20461931	+	227	227	NA	NA	intergenic circRNA
gma-circRNA1655	Chr12	20587424	20587755	-	331	331	NA	NA	intergenic circRNA
gma-circRNA1656	Chr12	2061010	2061390	-	380	188	Glyma.12G027800.Wm82.a2.v1;	exon:2061010-2061198,;	exonic circRNA
gma-circRNA1657	Chr12	2089483	2089807	-	324	324	NA	NA	intergenic circRNA
gma-circRNA1658	Chr12	21103433	21104393	-	960	960	NA	NA	intergenic circRNA
gma-circRNA1659	Chr12	2142563	2144715	-	2152	684	Glyma.12G028700.Wm82.a2.v1;	intron:2143599-2144283,;	intronic circRNA
gma-circRNA1660	Chr12	2155863	2156250	+	387	387	Glyma.12G028900.Wm82.a2.v1;	intron:2155863-2156274,;	intronic circRNA
gma-circRNA1661	Chr12	2198166	2199527	+	1361	814	Glyma.12G029500.Wm82.a2.v1;	intron:2198208-2199022,;	intronic circRNA
gma-circRNA1662	Chr12	2223264	2224612	-	1348	1073	Glyma.12G029900.Wm82.a2.v1;	intron:2223382-2223766,intron:2223823-2224512,;	intronic circRNA
gma-circRNA1663	Chr12	22904308	22904858	-	550	550	NA	NA	intergenic circRNA
gma-circRNA1664	Chr12	22914682	22914919	+	237	237	Glyma.12G152300.Wm82.a2.v1;	exon:22914682-22914919,;	exonic circRNA
gma-circRNA1665	Chr12	24273790	24274173	+	383	383	NA	NA	intergenic circRNA
gma-circRNA1666	Chr12	24277022	24277220	+	198	198	NA	NA	intergenic circRNA
gma-circRNA1667	Chr12	24277101	24277288	-	187	187	NA	NA	intergenic circRNA
gma-circRNA1668	Chr12	24277687	24278073	-	386	386	NA	NA	intergenic circRNA
gma-circRNA1669	Chr12	24277824	24278131	+	307	307	NA	NA	intergenic circRNA
gma-circRNA1670	Chr12	24277824	24278148	+	324	324	NA	NA	intergenic circRNA
gma-circRNA1671	Chr12	24277850	24278131	+	281	281	NA	NA	intergenic circRNA
gma-circRNA1672	Chr12	24277866	24278285	-	419	419	NA	NA	intergenic circRNA
gma-circRNA1673	Chr12	24278335	24278642	+	307	307	NA	NA	intergenic circRNA
gma-circRNA1674	Chr12	24278358	24278618	-	260	260	Glyma.12G155300.Wm82.a2.v1;	exon:24278307-24279105,;	exonic circRNA
gma-circRNA1675	Chr12	24278377	24278765	-	388	388	Glyma.12G155300.Wm82.a2.v1;	exon:24278307-24279105,;	exonic circRNA
gma-circRNA1676	Chr12	24279004	24279392	-	388	388	NA	NA	intergenic circRNA
gma-circRNA1677	Chr12	24279011	24279267	-	256	256	NA	NA	intergenic circRNA
gma-circRNA1678	Chr12	24279018	24279477	-	459	459	NA	NA	intergenic circRNA
gma-circRNA1679	Chr12	24279095	24279328	+	233	233	NA	NA	intergenic circRNA
gma-circRNA1680	Chr12	2457463	2457679	+	216	216	Glyma.12G032500.Wm82.a2.v1;	intron:2457463-2457707,;	intronic circRNA
gma-circRNA1681	Chr12	26068950	26069396	-	446	446	Glyma.12G157700.Wm82.a2.v1;	intron:26068918-26069396,;	intronic circRNA
gma-circRNA1682	Chr12	26372931	26373432	+	501	501	NA	NA	intergenic circRNA
gma-circRNA1683	Chr12	2666758	2667073	+	315	315	NA	NA	intergenic circRNA
gma-circRNA1684	Chr12	2793420	2793678	-	258	258	NA	NA	intergenic circRNA
gma-circRNA1685	Chr12	28468701	28469027	-	326	326	Glyma.12G160500.Wm82.a2.v1;	intron:28468672-28469027,;	intronic circRNA
gma-circRNA1686	Chr12	2897008	2897160	+	152	152	NA	NA	intergenic circRNA
gma-circRNA1687	Chr12	30691509	30693925	+	2416	1176	Glyma.12G162200.Wm82.a2.v1;	intron:30691620-30692244,intron:30692378-30692930,;	intronic circRNA
gma-circRNA1688	Chr12	31648779	31649074	-	295	295	NA	NA	intergenic circRNA
gma-circRNA1689	Chr12	31887985	31888159	+	174	174	NA	NA	intergenic circRNA
gma-circRNA1690	Chr12	3191305	3191736	-	431	431	NA	NA	intergenic circRNA
gma-circRNA1691	Chr12	31957712	31958004	+	292	292	NA	NA	intergenic circRNA
gma-circRNA1692	Chr12	32190749	32192860	+	2111	580	Glyma.12G167300.Wm82.a2.v1;	intron:32192535-32192761,intron:32191932-32192286,;	intronic circRNA
gma-circRNA1693	Chr12	32191932	32192266	+	334	334	Glyma.12G167300.Wm82.a2.v1;	intron:32191932-32192286,;	intronic circRNA
gma-circRNA1694	Chr12	32254105	32254502	-	397	397	NA	NA	intergenic circRNA
gma-circRNA1695	Chr12	32407922	32419345	-	11423	11423	NA	NA	intergenic circRNA
gma-circRNA1696	Chr12	32494131	32494360	-	229	229	Glyma.12G170100.Wm82.a2.v1;	exon:32494068-32494405,;	exonic circRNA
gma-circRNA1697	Chr12	32853063	32853388	+	325	325	NA	NA	intergenic circRNA
gma-circRNA1698	Chr12	32879	43348	+	10469	10162	Glyma.12G000500.Wm82.a2.v1;	intron:33011-40192,intron:42756-43296,intron:40449-42633,exon:40192-40449,;	exon-intron circRNA
gma-circRNA1699	Chr12	33620822	33621048	-	226	226	NA	NA	intergenic circRNA
gma-circRNA1700	Chr12	34068386	34068832	+	446	446	Glyma.12G180300.Wm82.a2.v1;	intron:34068386-34068863,;	intronic circRNA
gma-circRNA1701	Chr12	34386072	34386684	-	612	612	Glyma.12G182800.Wm82.a2.v1;	intron:34386038-34386684,;	intronic circRNA
gma-circRNA1702	Chr12	34732001	34732466	+	465	465	Glyma.12G186600.Wm82.a2.v1;	exon:34732001-34732466,;	exonic circRNA
gma-circRNA1703	Chr12	35107193	35108293	-	1100	1100	NA	NA	intergenic circRNA
gma-circRNA1704	Chr12	35514614	35514781	-	167	167	NA	NA	intergenic circRNA
gma-circRNA1705	Chr12	35609603	35609833	+	230	230	NA	NA	intergenic circRNA
gma-circRNA1706	Chr12	35691404	35698777	+	7373	7373	NA	NA	intergenic circRNA
gma-circRNA1707	Chr12	36144258	36146672	+	2414	1822	Glyma.12G200100.Wm82.a2.v1;	intron:36144382-36144826,intron:36145677-36146597,intron:36144875-36145333,;	intronic circRNA
gma-circRNA1708	Chr12	36484496	36484984	+	488	488	NA	NA	intergenic circRNA
gma-circRNA1709	Chr12	3660630	3661380	+	750	418	Glyma.12G050900.Wm82.a2.v1;	intron:3660805-3661223,;	intronic circRNA
gma-circRNA1710	Chr12	37004995	37006941	-	1946	1946	NA	NA	intergenic circRNA
gma-circRNA1711	Chr12	37874505	37874663	-	158	158	NA	NA	intergenic circRNA
gma-circRNA1712	Chr12	37877810	37877965	-	155	155	NA	NA	intergenic circRNA
gma-circRNA1713	Chr12	37936631	37937824	-	1193	492	Glyma.12G219800.Wm82.a2.v1;	intron:37937012-37937263,exon:37937583-37937824,;	exon-intron circRNA
gma-circRNA1714	Chr12	38084581	38084996	+	415	415	NA	NA	intergenic circRNA
gma-circRNA1715	Chr12	38309362	38310069	-	707	345	Glyma.12G223300.Wm82.a2.v1;	intron:38309610-38309955,;	intronic circRNA
gma-circRNA1716	Chr12	38605972	38606220	+	248	248	NA	NA	intergenic circRNA
gma-circRNA1717	Chr12	38724766	38726010	-	1244	950	Glyma.12G227400.Wm82.a2.v1;	intron:38724886-38725836,;	intronic circRNA
gma-circRNA1718	Chr12	38908606	38908775	-	169	169	Glyma.12G228900.Wm82.a2.v1;	intron:38908566-38908775,;	intronic circRNA
gma-circRNA1719	Chr12	39141508	39141792	+	284	284	Glyma.12G231400.Wm82.a2.v1;	exon:39141215-39141988,;	exonic circRNA
gma-circRNA1720	Chr12	39192319	39192524	+	205	205	NA	NA	intergenic circRNA
gma-circRNA1721	Chr12	39484581	39484761	-	180	180	NA	NA	intergenic circRNA
gma-circRNA1722	Chr12	39529674	39529923	+	249	249	NA	NA	intergenic circRNA
gma-circRNA1723	Chr12	40011306	40013739	+	2433	813	Glyma.12G241800.Wm82.a2.v1;	exon:40011306-40011498,exon:40013552-40014173,;	exonic circRNA
gma-circRNA1724	Chr12	40072408	40072771	+	363	363	NA	NA	intergenic circRNA
gma-circRNA1725	Chr12	4050597	4050921	-	324	324	Glyma.12G055900.Wm82.a2.v1;	intron:4050573-4050921,;	intronic circRNA
gma-circRNA1726	Chr12	4153403	4154280	+	877	877	NA	NA	intergenic circRNA
gma-circRNA1727	Chr12	4254237	4254501	-	264	264	NA	NA	intergenic circRNA
gma-circRNA1728	Chr12	4287444	4291799	-	4355	4355	NA	NA	intergenic circRNA
gma-circRNA1729	Chr12	444382	444647	+	265	265	NA	NA	intergenic circRNA
gma-circRNA1730	Chr12	4452388	4473296	+	20908	4441	Glyma.12G061300.Wm82.a2.v1;Glyma.12G061200.Wm82.a2.v1;Glyma.12G061400.Wm82.a2.v1;	intron:4460453-4461081,intron:4459362-4459609,intron:4461147-4461479,exon:4460153-4460564,;exon:4452388-4452616,exon:4452863-4453343,intron:4452616-4452863,;intron:4470266-4470907,exon:4472531-4473296,exon:4471871-4472333,;	exon-intron circRNA
gma-circRNA1731	Chr12	4707609	4707940	+	331	331	NA	NA	intergenic circRNA
gma-circRNA1732	Chr12	4715575	4715836	-	261	261	NA	NA	intergenic circRNA
gma-circRNA1733	Chr12	5036079	5036447	-	368	368	NA	NA	intergenic circRNA
gma-circRNA1734	Chr12	5040418	5040687	-	269	269	NA	NA	intergenic circRNA
gma-circRNA1735	Chr12	5215383	5215574	-	191	191	Glyma.12G071100.Wm82.a2.v1;	intron:5215356-5215574,;	intronic circRNA
gma-circRNA1736	Chr12	5231241	5233372	-	2131	1205	Glyma.12G071300.Wm82.a2.v1;	intron:5232615-5233241,intron:5231967-5232546,;	intronic circRNA
gma-circRNA1737	Chr12	5370962	5374331	+	3369	813	Glyma.12G072700.Wm82.a2.v1;	intron:5372581-5372782,intron:5373512-5374124,;	intronic circRNA
gma-circRNA1738	Chr12	5535735	5536395	+	660	392	Glyma.12G074000.Wm82.a2.v1;	exon:5536003-5536395,;	exonic circRNA
gma-circRNA1739	Chr12	5573113	5573510	-	397	397	NA	NA	intergenic circRNA
gma-circRNA1740	Chr12	5573113	5573957	-	844	844	NA	NA	intergenic circRNA
gma-circRNA1741	Chr12	6216016	6216210	-	194	194	Glyma.12G079500.Wm82.a2.v1;	intron:6215969-6216210,;	intronic circRNA
gma-circRNA1742	Chr12	66991	67310	+	319	319	NA	NA	intergenic circRNA
gma-circRNA1743	Chr12	6740324	6740610	-	286	286	Glyma.12G084300.Wm82.a2.v1;	exon:6740324-6740610,;	exonic circRNA
gma-circRNA1744	Chr12	6828876	6831124	+	2248	1852	Glyma.12G084600.Wm82.a2.v1;	exon:6828876-6829129,intron:6829129-6830728,;	exon-intron circRNA
gma-circRNA1745	Chr12	6840801	6841523	-	722	269	Glyma.12G084700.Wm82.a2.v1;	intron:6841081-6841350,;	intronic circRNA
gma-circRNA1746	Chr12	7195481	7199470	+	3989	3989	NA	NA	intergenic circRNA
gma-circRNA1747	Chr12	722461	722710	-	249	249	NA	NA	intergenic circRNA
gma-circRNA1748	Chr12	7553497	7553791	-	294	294	Glyma.12G092300.Wm82.a2.v1;	exon:7553497-7553791,;	exonic circRNA
gma-circRNA1749	Chr12	792615	806138	+	13523	1776	Glyma.12G010800.Wm82.a2.v1;Glyma.12G010900.Wm82.a2.v1;	exon:792615-792781,exon:792944-793163,;exon:804088-805053,exon:805892-806138,exon:805142-805322,;	exonic circRNA
gma-circRNA1750	Chr12	8487737	8489137	-	1400	260	Glyma.12G098600.Wm82.a2.v1;	intron:8488490-8488750,;	intronic circRNA
gma-circRNA1751	Chr12	8535082	8535846	-	764	239	Glyma.12G098800.Wm82.a2.v1;	intron:8535193-8535432,;	intronic circRNA
gma-circRNA1752	Chr12	864065	864584	+	519	519	Glyma.12G011800.Wm82.a2.v1;	intron:864065-864613,;	intronic circRNA
gma-circRNA1753	Chr12	9110956	9111167	+	211	211	NA	NA	intergenic circRNA
gma-circRNA1754	Chr12	9117479	9117853	+	374	374	Glyma.12G102400.Wm82.a2.v1;	exon:9117479-9117853,;	exonic circRNA
gma-circRNA1755	Chr12	9118687	9118967	+	280	280	Glyma.12G102400.Wm82.a2.v1;	intron:9118686-9118992,;	intronic circRNA
gma-circRNA1756	Chr12	970788	971602	+	814	523	Glyma.12G013400.Wm82.a2.v1;	intron:970962-971311,exon:970788-970962,;	exon-intron circRNA
gma-circRNA1757	Chr12	970788	972458	+	1670	1039	Glyma.12G013400.Wm82.a2.v1;	exon:970788-970962,intron:970962-971311,intron:971840-972356,;	exon-intron circRNA
gma-circRNA1758	Chr12	9799498	9799749	-	251	251	NA	NA	intergenic circRNA
gma-circRNA1759	Chr13	10198421	10198805	+	384	384	NA	NA	intergenic circRNA
gma-circRNA1760	Chr13	10773086	10773754	+	668	570	Glyma.13G034500.Wm82.a2.v1;	exon:10773504-10773754,intron:10773184-10773504,;	exon-intron circRNA
gma-circRNA1761	Chr13	10973963	10974580	+	617	333	Glyma.13G035400.Wm82.a2.v1;	exon:10974247-10974580,;	exonic circRNA
gma-circRNA1762	Chr13	11491708	11491887	-	179	179	Glyma.13G036800.Wm82.a2.v1;	intron:11491519-11491887,;	intronic circRNA
gma-circRNA1763	Chr13	13575095	13577278	-	2183	1719	Glyma.13G042600.Wm82.a2.v1;	exon:13575727-13576050,intron:13575225-13575727,intron:13576050-13576580,exon:13576914-13577278,;	exon-intron circRNA
gma-circRNA1764	Chr13	14890356	14891800	+	1444	427	Glyma.13G052000.Wm82.a2.v1;	exon:14890356-14890783,;	exonic circRNA
gma-circRNA1765	Chr13	15774347	15774549	+	202	202	NA	NA	intergenic circRNA
gma-circRNA1766	Chr13	15774347	15776277	+	1930	183	Glyma.13G060400.Wm82.a2.v1;	exon:15775823-15776006,;	exonic circRNA
gma-circRNA1767	Chr13	16054693	16055009	-	316	316	Glyma.13G062700.Wm82.a2.v1;	intron:16054670-16055009,;	intronic circRNA
gma-circRNA1768	Chr13	16415222	16415737	+	515	515	NA	NA	intergenic circRNA
gma-circRNA1769	Chr13	16564233	16564614	+	381	381	NA	NA	intergenic circRNA
gma-circRNA1770	Chr13	16634601	16634773	+	172	172	Glyma.13G066500.Wm82.a2.v1;	intron:16634506-16634961,;	intronic circRNA
gma-circRNA1771	Chr13	16862184	16863536	-	1352	541	Glyma.13G068700.Wm82.a2.v1;	intron:16862898-16863439,;	intronic circRNA
gma-circRNA1772	Chr13	17356517	17356914	-	397	237	Glyma.13G072500.Wm82.a2.v1;	exon:17356449-17356686,;	exonic circRNA
gma-circRNA1773	Chr13	18691318	18691999	-	681	681	NA	NA	intergenic circRNA
gma-circRNA1774	Chr13	18726687	18728600	-	1913	1913	NA	NA	intergenic circRNA
gma-circRNA1775	Chr13	19158149	19158995	-	846	846	NA	NA	intergenic circRNA
gma-circRNA1776	Chr13	19574943	19575245	-	302	302	Glyma.13G084600.Wm82.a2.v1;	intron:19574920-19575246,;	intronic circRNA
gma-circRNA1777	Chr13	19578073	19578270	+	197	197	NA	NA	intergenic circRNA
gma-circRNA1778	Chr13	20080900	20081153	+	253	250	Glyma.13G087800.Wm82.a2.v1;	exon:20080903-20081153,;	exonic circRNA
gma-circRNA1779	Chr13	2011918	2012373	-	455	280	Glyma.13G007400.Wm82.a2.v1;	exon:2012093-2012373,;	exonic circRNA
gma-circRNA1780	Chr13	21434164	21435661	-	1497	1191	Glyma.13G099300.Wm82.a2.v1;	intron:21434359-21435550,;	intronic circRNA
gma-circRNA1781	Chr13	21485557	21485720	-	163	163	NA	NA	intergenic circRNA
gma-circRNA1782	Chr13	21508632	21513518	-	4886	4130	Glyma.13G099700.Wm82.a2.v1;	intron:21510572-21511204,intron:21511305-21512033,intron:21509995-21510481,intron:21512132-21513010,intron:21508895-21509914,exon:21513010-21513397,;	exon-intron circRNA
gma-circRNA1783	Chr13	22119632	22119934	-	302	302	NA	NA	intergenic circRNA
gma-circRNA1784	Chr13	22250888	22251487	+	599	383	Glyma.13G108200.Wm82.a2.v1;	exon:22251104-22251487,;	exonic circRNA
gma-circRNA1785	Chr13	22495826	22497063	+	1237	1237	Glyma.13G111400.Wm82.a2.v1;	exon:22496867-22497063,exon:22495826-22496075,intron:22496075-22496867,;	exon-intron circRNA
gma-circRNA1786	Chr13	22504926	22506281	+	1355	1355	NA	NA	intergenic circRNA
gma-circRNA1787	Chr13	22647291	22647690	-	399	399	NA	NA	intergenic circRNA
gma-circRNA1788	Chr13	22768971	22769168	+	197	197	NA	NA	intergenic circRNA
gma-circRNA1789	Chr13	22855580	22855819	-	239	239	Glyma.13G114900.Wm82.a2.v1;	intron:22855557-22855819,;	intronic circRNA
gma-circRNA1790	Chr13	22911046	22911403	+	357	357	Glyma.13G115500.Wm82.a2.v1;	intron:22911046-22911429,;	intronic circRNA
gma-circRNA1791	Chr13	22939943	22940147	-	204	204	NA	NA	intergenic circRNA
gma-circRNA1792	Chr13	23084328	23088401	-	4073	918	Glyma.13G117900.Wm82.a2.v1;	exon:23087483-23088401,;	exonic circRNA
gma-circRNA1793	Chr13	23898796	23899851	+	1055	766	Glyma.13G125600.Wm82.a2.v1;	exon:23899598-23899851,intron:23899085-23899598,;	exon-intron circRNA
gma-circRNA1794	Chr13	24232305	24237402	-	5097	219	Glyma.13G129400.Wm82.a2.v1;	exon:24232305-24232524,;	exonic circRNA
gma-circRNA1795	Chr13	24232305	24237408	-	5103	219	Glyma.13G129400.Wm82.a2.v1;	exon:24232305-24232524,;	exonic circRNA
gma-circRNA1796	Chr13	24332989	24333290	-	301	276	Glyma.13G130600.Wm82.a2.v1;	exon:24333012-24333288,;	exonic circRNA
gma-circRNA1797	Chr13	24732534	24733674	-	1140	199	Glyma.13G134900.Wm82.a2.v1;	exon:24732534-24732733,;	exonic circRNA
gma-circRNA1798	Chr13	24798852	24799403	+	551	551	NA	NA	intergenic circRNA
gma-circRNA1799	Chr13	25011634	25013620	+	1986	1986	NA	NA	intergenic circRNA
gma-circRNA1800	Chr13	25063194	25063930	+	736	306	Glyma.13G137900.Wm82.a2.v1;	intron:25063450-25063756,;	intronic circRNA
gma-circRNA1801	Chr13	25552637	25553266	-	629	629	NA	NA	intergenic circRNA
gma-circRNA1802	Chr13	25668796	25669027	-	231	231	Glyma.13G144000.Wm82.a2.v1;	exon:25668796-25669027,;	exonic circRNA
gma-circRNA1803	Chr13	25759440	25759679	+	239	239	NA	NA	intergenic circRNA
gma-circRNA1804	Chr13	25800733	25801009	-	276	276	NA	NA	intergenic circRNA
gma-circRNA1805	Chr13	26326118	26326269	+	151	151	NA	NA	intergenic circRNA
gma-circRNA1806	Chr13	26501392	26502098	-	706	706	NA	NA	intergenic circRNA
gma-circRNA1807	Chr13	26869884	26870224	-	340	340	NA	NA	intergenic circRNA
gma-circRNA1808	Chr13	27136361	27137527	-	1166	831	Glyma.13G156500.Wm82.a2.v1;	intron:27136516-27137037,exon:27137217-27137527,;	exon-intron circRNA
gma-circRNA1809	Chr13	27360803	27361523	+	720	720	NA	NA	intergenic circRNA
gma-circRNA1810	Chr13	2739937	2741985	+	2048	1663	Glyma.13G010100.Wm82.a2.v1;	intron:2740322-2741755,exon:2741755-2741985,;	exon-intron circRNA
gma-circRNA1811	Chr13	27676955	27677319	-	364	364	Glyma.13G161100.Wm82.a2.v1;	exon:27676955-27677319,;	exonic circRNA
gma-circRNA1812	Chr13	27776083	27776435	-	352	352	NA	NA	intergenic circRNA
gma-circRNA1813	Chr13	27881001	27881224	+	223	223	Glyma.13G163500.Wm82.a2.v1;	intron:27881001-27881268,;	intronic circRNA
gma-circRNA1814	Chr13	27898058	27898225	+	167	167	NA	NA	intergenic circRNA
gma-circRNA1815	Chr13	28141339	28141684	-	345	345	NA	NA	intergenic circRNA
gma-circRNA1816	Chr13	28240729	28240880	+	151	151	NA	NA	intergenic circRNA
gma-circRNA1817	Chr13	28350330	28351147	-	817	641	Glyma.13G169500.Wm82.a2.v1;	intron:28350473-28350878,exon:28350878-28351114,;	exon-intron circRNA
gma-circRNA1818	Chr13	28439090	28439565	-	475	230	Glyma.13G170600.Wm82.a2.v1;	exon:28439090-28439320,;	exonic circRNA
gma-circRNA1819	Chr13	2845591	2846049	+	458	203	Glyma.13G010500.Wm82.a2.v1;	intron:2845723-2845926,;	intronic circRNA
gma-circRNA1820	Chr13	28864311	28869861	+	5550	3123	Glyma.13G174500.Wm82.a2.v1;	intron:28868788-28869575,intron:28866884-28867381,intron:28866204-28866774,intron:28867475-28868744,;	intronic circRNA
gma-circRNA1821	Chr13	28880381	28881148	+	767	767	NA	NA	intergenic circRNA
gma-circRNA1822	Chr13	28939507	28939755	-	248	248	Glyma.13G174900.Wm82.a2.v1;	exon:28938188-28940823,;	exonic circRNA
gma-circRNA1823	Chr13	28970456	28972829	+	2373	628	Glyma.13G175100.Wm82.a2.v1;	intron:28972080-28972708,;	intronic circRNA
gma-circRNA1824	Chr13	2902554	2902752	+	198	198	NA	NA	intergenic circRNA
gma-circRNA1825	Chr13	29289908	29290542	+	634	219	Glyma.13G179300.Wm82.a2.v1;	intron:29290175-29290394,;	intronic circRNA
gma-circRNA1826	Chr13	29289938	29291615	+	1677	562	Glyma.13G179300.Wm82.a2.v1;	intron:29291168-29291511,intron:29290175-29290394,;	intronic circRNA
gma-circRNA1827	Chr13	29442054	29444308	-	2254	2082	Glyma.13G181200.Wm82.a2.v1;	exon:29442054-29442545,intron:29442545-29444136,;	exon-intron circRNA
gma-circRNA1828	Chr13	29966166	29968180	-	2014	2014	NA	NA	intergenic circRNA
gma-circRNA1829	Chr13	29966196	29968210	+	2014	2014	NA	NA	intergenic circRNA
gma-circRNA1830	Chr13	29966273	29968287	+	2014	2014	NA	NA	intergenic circRNA
gma-circRNA1831	Chr13	29966364	29968378	-	2014	2014	NA	NA	intergenic circRNA
gma-circRNA1832	Chr13	29968210	29968409	+	199	199	NA	NA	intergenic circRNA
gma-circRNA1833	Chr13	30280582	30282760	-	2178	998	Glyma.13G189300.Wm82.a2.v1;	intron:30281641-30282639,;	intronic circRNA
gma-circRNA1834	Chr13	30633374	30638350	+	4976	2330	Glyma.13G192900.Wm82.a2.v1;	exon:30633374-30633559,intron:30634109-30636254,;	exon-intron circRNA
gma-circRNA1835	Chr13	30991102	30991474	-	372	372	NA	NA	intergenic circRNA
gma-circRNA1836	Chr13	31304833	31306494	-	1661	620	Glyma.13G199300.Wm82.a2.v1;	exon:31306181-31306494,exon:31304833-31305140,;	exonic circRNA
gma-circRNA1837	Chr13	31533029	31533508	+	479	479	NA	NA	intergenic circRNA
gma-circRNA1838	Chr13	31557859	31558129	+	270	270	NA	NA	intergenic circRNA
gma-circRNA1839	Chr13	31742482	31743109	-	627	627	NA	NA	intergenic circRNA
gma-circRNA1840	Chr13	32064014	32064343	+	329	329	Glyma.13G206800.Wm82.a2.v1;	intron:32064014-32064383,;	intronic circRNA
gma-circRNA1841	Chr13	32369499	32369756	-	257	257	NA	NA	intergenic circRNA
gma-circRNA1842	Chr13	32466773	32468803	+	2030	843	Glyma.13G210900.Wm82.a2.v1;	intron:32467884-32468727,;	intronic circRNA
gma-circRNA1843	Chr13	32696461	32696991	-	530	246	Glyma.13G213400.Wm82.a2.v1;	exon:32696461-32696707,;	exonic circRNA
gma-circRNA1844	Chr13	32729814	32730687	+	873	752	Glyma.13G213600.Wm82.a2.v1;	intron:32730213-32730566,exon:32729814-32730213,;	exon-intron circRNA
gma-circRNA1845	Chr13	32825012	32825782	+	770	562	Glyma.13G214800.Wm82.a2.v1;	intron:32825135-32825697,;	intronic circRNA
gma-circRNA1846	Chr13	32825027	32827236	+	2209	1804	Glyma.13G214800.Wm82.a2.v1;	intron:32825135-32825697,intron:32826456-32827140,intron:32825809-32826367,;	intronic circRNA
gma-circRNA1847	Chr13	32845046	32846165	+	1119	708	Glyma.13G214900.Wm82.a2.v1;	intron:32845444-32845680,exon:32845680-32846152,;	exon-intron circRNA
gma-circRNA1848	Chr13	32983665	32983957	+	292	292	NA	NA	intergenic circRNA
gma-circRNA1849	Chr13	33058648	33059227	-	579	579	NA	NA	intergenic circRNA
gma-circRNA1850	Chr13	33100832	33101017	-	185	185	NA	NA	intergenic circRNA
gma-circRNA1851	Chr13	33270750	33270992	-	242	242	NA	NA	intergenic circRNA
gma-circRNA1852	Chr13	33299550	33299940	-	390	390	NA	NA	intergenic circRNA
gma-circRNA1853	Chr13	33430501	33431095	+	594	403	Glyma.13G221300.Wm82.a2.v1;	intron:33430623-33431026,;	intronic circRNA
gma-circRNA1854	Chr13	33459262	33459669	-	407	407	NA	NA	intergenic circRNA
gma-circRNA1855	Chr13	33675590	33675790	-	200	200	NA	NA	intergenic circRNA
gma-circRNA1856	Chr13	34245601	34246907	+	1306	1030	Glyma.13G230500.Wm82.a2.v1;	intron:34245703-34246209,intron:34246257-34246781,;	intronic circRNA
gma-circRNA1857	Chr13	34356976	34357176	+	200	200	Glyma.13G232500.Wm82.a2.v1;	intron:34356976-34357199,;	intronic circRNA
gma-circRNA1858	Chr13	34565611	34565912	+	301	301	NA	NA	intergenic circRNA
gma-circRNA1859	Chr13	34596643	34596870	+	227	227	Glyma.13G235300.Wm82.a2.v1;	intron:34596643-34596898,;	intronic circRNA
gma-circRNA1860	Chr13	34624150	34624756	+	606	606	NA	NA	intergenic circRNA
gma-circRNA1861	Chr13	34980274	34980578	-	304	304	NA	NA	intergenic circRNA
gma-circRNA1862	Chr13	36200670	36202912	-	2242	1765	Glyma.13G256800.Wm82.a2.v1;	intron:36200868-36202633,;	intronic circRNA
gma-circRNA1863	Chr13	36343546	36345126	+	1580	526	Glyma.13G259100.Wm82.a2.v1;	exon:36343770-36343962,intron:36343962-36344296,;	exon-intron circRNA
gma-circRNA1864	Chr13	36343726	36345126	+	1400	526	Glyma.13G259100.Wm82.a2.v1;	intron:36343962-36344296,exon:36343770-36343962,;	exon-intron circRNA
gma-circRNA1865	Chr13	36866824	36868338	-	1514	1279	Glyma.13G265800.Wm82.a2.v1;	intron:36866896-36868175,;	intronic circRNA
gma-circRNA1866	Chr13	36940807	36941045	+	238	238	Glyma.13G266300.Wm82.a2.v1;	exon:36940807-36941045,;	exonic circRNA
gma-circRNA1867	Chr13	37744165	37745196	-	1031	602	Glyma.13G275900.Wm82.a2.v1;	intron:37744298-37744900,;	intronic circRNA
gma-circRNA1868	Chr13	37815177	37815371	-	194	194	NA	NA	intergenic circRNA
gma-circRNA1869	Chr13	37886818	37887058	-	240	240	NA	NA	intergenic circRNA
gma-circRNA1870	Chr13	38192627	38193587	+	960	454	Glyma.13G280700.Wm82.a2.v1;	intron:38193043-38193497,;	intronic circRNA
gma-circRNA1871	Chr13	38331948	38332125	+	177	177	NA	NA	intergenic circRNA
gma-circRNA1872	Chr13	38723447	38723685	+	238	238	Glyma.13G286700.Wm82.a2.v1;	intron:38723447-38723711,;	intronic circRNA
gma-circRNA1873	Chr13	39054844	39055013	+	169	169	NA	NA	intergenic circRNA
gma-circRNA1874	Chr13	39387722	39388000	+	278	278	Glyma.13G294300.Wm82.a2.v1;	intron:39387728-39388053,;	intronic circRNA
gma-circRNA1875	Chr13	39766510	39766735	-	225	225	NA	NA	intergenic circRNA
gma-circRNA1876	Chr13	39774325	39774922	-	597	597	NA	NA	intergenic circRNA
gma-circRNA1877	Chr13	40326709	40326935	+	226	226	NA	NA	intergenic circRNA
gma-circRNA1878	Chr13	40600431	40601611	-	1180	736	Glyma.13G310500.Wm82.a2.v1;	intron:40600710-40601446,;	intronic circRNA
gma-circRNA1879	Chr13	40629309	40629502	+	193	193	Glyma.13G310900.Wm82.a2.v1;	intron:40629309-40629522,;	intronic circRNA
gma-circRNA1880	Chr13	40686325	40686636	-	311	311	Glyma.13G311300.Wm82.a2.v1;	intron:40686296-40686636,;	intronic circRNA
gma-circRNA1881	Chr13	41204941	41205613	+	672	672	NA	NA	intergenic circRNA
gma-circRNA1882	Chr13	41603076	41604146	+	1070	241	Glyma.13G321700.Wm82.a2.v1;	exon:41603326-41603567,;	exonic circRNA
gma-circRNA1883	Chr13	41986878	41988247	+	1369	1369	NA	NA	intergenic circRNA
gma-circRNA1884	Chr13	42182056	42183643	-	1587	1159	Glyma.13G326900.Wm82.a2.v1;	intron:42182409-42183568,;	intronic circRNA
gma-circRNA1885	Chr13	42278003	42279321	-	1318	413	Glyma.13G328100.Wm82.a2.v1;	intron:42278839-42279252,;	intronic circRNA
gma-circRNA1886	Chr13	42523074	42523714	-	640	206	Glyma.13G330600.Wm82.a2.v1;	exon:42523074-42523280,;	exonic circRNA
gma-circRNA1887	Chr13	42524231	42525068	-	837	837	NA	NA	intergenic circRNA
gma-circRNA1888	Chr13	42527816	42528331	-	515	515	NA	NA	intergenic circRNA
gma-circRNA1889	Chr13	42591689	42595563	+	3874	605	Glyma.13G331400.Wm82.a2.v1;	exon:42595171-42595381,exon:42593712-42593925,exon:42593232-42593414,;	exonic circRNA
gma-circRNA1890	Chr13	42593049	42593925	+	876	395	Glyma.13G331400.Wm82.a2.v1;	exon:42593712-42593925,exon:42593232-42593414,;	exonic circRNA
gma-circRNA1891	Chr13	42667069	42667288	+	219	219	Glyma.13G332300.Wm82.a2.v1;	exon:42667069-42667288,;	exonic circRNA
gma-circRNA1892	Chr13	42798758	42799092	+	334	182	Glyma.13G334200.Wm82.a2.v1;	exon:42798910-42799092,;	exonic circRNA
gma-circRNA1893	Chr13	43244717	43246895	-	2178	1289	Glyma.13G340400.Wm82.a2.v1;	intron:43246461-43246726,intron:43244850-43245874,;	intronic circRNA
gma-circRNA1894	Chr13	43295383	43295702	-	319	319	Glyma.13G341100.Wm82.a2.v1;	intron:43295358-43295703,;	intronic circRNA
gma-circRNA1895	Chr13	43720862	43722057	+	1195	388	Glyma.13G346900.Wm82.a2.v1;	intron:43721427-43721815,;	intronic circRNA
gma-circRNA1896	Chr13	43801876	43802278	-	402	402	NA	NA	intergenic circRNA
gma-circRNA1897	Chr13	43863396	43864862	-	1466	345	Glyma.13G348400.Wm82.a2.v1;	intron:43864100-43864445,;	intronic circRNA
gma-circRNA1898	Chr13	43890689	43891579	+	890	309	Glyma.13G349100.Wm82.a2.v1;	intron:43890994-43891303,;	intronic circRNA
gma-circRNA1899	Chr13	44093044	44093518	+	474	263	Glyma.13G351800.Wm82.a2.v1;	intron:44093136-44093399,;	intronic circRNA
gma-circRNA1900	Chr13	44176492	44177830	-	1338	473	Glyma.13G352900.Wm82.a2.v1;	intron:44176653-44177126,;	intronic circRNA
gma-circRNA1901	Chr13	44218169	44219165	-	996	996	NA	NA	intergenic circRNA
gma-circRNA1902	Chr13	44344391	44349014	-	4623	1406	Glyma.13G354900.Wm82.a2.v1;	exon:44348724-44349014,intron:44347284-44347605,intron:44347929-44348724,;	exon-intron circRNA
gma-circRNA1903	Chr13	44543978	44544208	+	230	230	NA	NA	intergenic circRNA
gma-circRNA1904	Chr13	44628343	44628901	-	558	558	NA	NA	intergenic circRNA
gma-circRNA1905	Chr13	44774013	44774308	-	295	295	NA	NA	intergenic circRNA
gma-circRNA1906	Chr13	44788245	44789551	+	1306	786	Glyma.13G360900.Wm82.a2.v1;	intron:44789034-44789418,intron:44788351-44788753,;	intronic circRNA
gma-circRNA1907	Chr13	44918554	44918769	+	215	215	NA	NA	intergenic circRNA
gma-circRNA1908	Chr13	45007993	45009728	-	1735	1248	Glyma.13G363100.Wm82.a2.v1;	intron:45008072-45008813,intron:45008880-45009387,;	intronic circRNA
gma-circRNA1909	Chr13	45419475	45419691	+	216	216	NA	NA	intergenic circRNA
gma-circRNA1910	Chr13	45534073	45536085	-	2012	2012	NA	NA	intergenic circRNA
gma-circRNA1911	Chr13	5650461	5650922	-	461	461	NA	NA	intergenic circRNA
gma-circRNA1912	Chr13	6068734	6077110	-	8376	284	Glyma.13G026900.Wm82.a2.v1;	intron:6076500-6076784,;	intronic circRNA
gma-circRNA1913	Chr13	6840577	6841031	+	454	454	NA	NA	intergenic circRNA
gma-circRNA1914	Chr13	687114	687675	-	561	561	NA	NA	intergenic circRNA
gma-circRNA1915	Chr13	7358888	7359121	+	233	233	Glyma.13G028200.Wm82.a2.v1;	exon:7358501-7359106,;	exonic circRNA
gma-circRNA1916	Chr13	7358909	7359121	+	212	212	Glyma.13G028200.Wm82.a2.v1;	exon:7358501-7359106,;	exonic circRNA
gma-circRNA1917	Chr13	7358991	7359173	-	182	182	NA	NA	intergenic circRNA
gma-circRNA1918	Chr13	938265	938473	+	208	208	Glyma.13G003400.Wm82.a2.v1;	intron:938265-938519,;	intronic circRNA
gma-circRNA1919	Chr13	99492	100026	+	534	534	NA	NA	intergenic circRNA
gma-circRNA1920	Chr13	99492	100249	+	757	757	NA	NA	intergenic circRNA
gma-circRNA1921	Chr14	10037094	10037496	+	402	402	Glyma.14G101400.Wm82.a2.v1;	intron:10037097-10037521,;	intronic circRNA
gma-circRNA1922	Chr14	108569	109620	-	1051	542	Glyma.14G000800.Wm82.a2.v1;	intron:108794-109067,intron:109235-109504,;	intronic circRNA
gma-circRNA1923	Chr14	12929588	12930587	+	999	676	Glyma.14G112200.Wm82.a2.v1;	intron:12929911-12930298,exon:12930298-12930587,;	exon-intron circRNA
gma-circRNA1924	Chr14	1313480	1334004	-	20524	1954	Glyma.14G018500.Wm82.a2.v1;Glyma.14G018300.Wm82.a2.v1;	exon:1333662-1334004,;exon:1315298-1315550,exon:1314152-1314464,exon:1315632-1315836,intron:1314701-1314960,exon:1314960-1315176,intron:1316029-1316398,;	exon-intron circRNA
gma-circRNA1925	Chr14	1314960	1335433	-	20473	1685	Glyma.14G018300.Wm82.a2.v1;Glyma.14G018500.Wm82.a2.v1;	intron:1316029-1316398,exon:1315298-1315550,exon:1315632-1315836,;exon:1334884-1335196,intron:1334004-1334210,exon:1333662-1334004,;	exon-intron circRNA
gma-circRNA1926	Chr14	1315935	1336574	-	20639	1176	Glyma.14G018300.Wm82.a2.v1;Glyma.14G018500.Wm82.a2.v1;	intron:1316029-1316398,;intron:1334004-1334210,intron:1335433-1335692,exon:1333662-1334004,;	exon-intron circRNA
gma-circRNA1927	Chr14	1387412	1387642	+	230	230	Glyma.14G019400.Wm82.a2.v1;	intron:1386392-1394014,;	intronic circRNA
gma-circRNA1928	Chr14	1419932	1420120	-	188	188	NA	NA	intergenic circRNA
gma-circRNA1929	Chr14	146404	146766	+	362	362	Glyma.14G001300.Wm82.a2.v1;	exon:146404-146766,;	exonic circRNA
gma-circRNA1930	Chr14	147368	147755	+	387	387	NA	NA	intergenic circRNA
gma-circRNA1931	Chr14	1510592	1512044	-	1452	957	Glyma.14G021300.Wm82.a2.v1;	intron:1510892-1511849,;	intronic circRNA
gma-circRNA1932	Chr14	163522	163673	+	151	151	Glyma.14G001500.Wm82.a2.v1;	exon:163522-163673,;	exonic circRNA
gma-circRNA1933	Chr14	1669983	1670364	-	381	381	NA	NA	intergenic circRNA
gma-circRNA1934	Chr14	16758068	16762546	-	4478	3178	Glyma.14G119800.Wm82.a2.v1;	exon:16761275-16762331,intron:16758138-16758543,intron:16758637-16759330,intron:16760787-16761063,intron:16759428-16760176,;	exon-intron circRNA
gma-circRNA1935	Chr14	17130014	17130603	-	589	589	NA	NA	intergenic circRNA
gma-circRNA1936	Chr14	1741033	1741309	+	276	276	NA	NA	intergenic circRNA
gma-circRNA1937	Chr14	17411650	17413248	+	1598	637	Glyma.14G120900.Wm82.a2.v1;	intron:17412972-17413171,intron:17412376-17412814,;	intronic circRNA
gma-circRNA1938	Chr14	1741309	1742633	+	1324	1324	Glyma.14G024300.Wm82.a2.v1;	intron:1741309-1742673,;	intronic circRNA
gma-circRNA1939	Chr14	19580383	19580535	+	152	152	NA	NA	intergenic circRNA
gma-circRNA1940	Chr14	20499077	20499529	+	452	452	NA	NA	intergenic circRNA
gma-circRNA1941	Chr14	2121439	2123068	-	1629	695	Glyma.14G029000.Wm82.a2.v1;	exon:2121673-2122368,;	exonic circRNA
gma-circRNA1942	Chr14	21697745	21698382	+	637	611	Glyma.14G129100.Wm82.a2.v1;	exon:21697771-21698382,;	exonic circRNA
gma-circRNA1943	Chr14	21706624	21707115	+	491	491	NA	NA	intergenic circRNA
gma-circRNA1944	Chr14	21758563	21762226	-	3663	2164	Glyma.14G129400.Wm82.a2.v1;	intron:21760611-21761953,exon:21759363-21760185,;	exon-intron circRNA
gma-circRNA1945	Chr14	21796187	21796564	-	377	377	NA	NA	intergenic circRNA
gma-circRNA1946	Chr14	2208646	2209297	-	651	552	Glyma.14G030500.Wm82.a2.v1;	intron:2208911-2209198,exon:2208646-2208911,;	exon-intron circRNA
gma-circRNA1947	Chr14	22759324	22762810	-	3486	3231	Glyma.14G132600.Wm82.a2.v1;	intron:22759434-22762665,;	intronic circRNA
gma-circRNA1948	Chr14	2306496	2306702	+	206	206	NA	NA	intergenic circRNA
gma-circRNA1949	Chr14	23190977	23191139	-	162	162	NA	NA	intergenic circRNA
gma-circRNA1950	Chr14	23921342	23921582	-	240	240	NA	NA	intergenic circRNA
gma-circRNA1951	Chr14	24582879	24583182	+	303	303	NA	NA	intergenic circRNA
gma-circRNA1952	Chr14	24582879	24586407	+	3528	3048	Glyma.14G137100.Wm82.a2.v1;	intron:24585641-24586323,intron:24583182-24585548,;	intronic circRNA
gma-circRNA1953	Chr14	27621314	27621844	+	530	222	Glyma.14G140800.Wm82.a2.v1;	exon:27621622-27621844,;	exonic circRNA
gma-circRNA1954	Chr14	2763046	2763463	-	417	170	Glyma.14G036800.Wm82.a2.v1;	exon:2763046-2763216,;	exonic circRNA
gma-circRNA1955	Chr14	27658904	27659338	+	434	434	Glyma.14G141000.Wm82.a2.v1;	exon:27658904-27659338,;	exonic circRNA
gma-circRNA1956	Chr14	27658963	27659205	-	242	242	NA	NA	intergenic circRNA
gma-circRNA1957	Chr14	2853780	2853932	+	152	152	NA	NA	intergenic circRNA
gma-circRNA1958	Chr14	2853793	2853977	+	184	184	NA	NA	intergenic circRNA
gma-circRNA1959	Chr14	2853808	2853964	-	156	156	NA	NA	intergenic circRNA
gma-circRNA1960	Chr14	2855218	2855439	+	221	210	Glyma.14G038200.Wm82.a2.v1;	exon:2855218-2855428,;	exonic circRNA
gma-circRNA1961	Chr14	28599005	28601312	+	2307	1938	Glyma.14G142100.Wm82.a2.v1;	intron:28599502-28599901,intron:28599988-28601242,intron:28599166-28599451,;	intronic circRNA
gma-circRNA1962	Chr14	28599038	28601312	+	2274	1938	Glyma.14G142100.Wm82.a2.v1;	intron:28599166-28599451,intron:28599988-28601242,intron:28599502-28599901,;	intronic circRNA
gma-circRNA1963	Chr14	2860119	2876486	+	16367	279	Glyma.14G038300.Wm82.a2.v1;	exon:2860119-2860398,;	exonic circRNA
gma-circRNA1964	Chr14	30517280	30518160	-	880	880	NA	NA	intergenic circRNA
gma-circRNA1965	Chr14	31322772	31322991	+	219	219	Glyma.14G147000.Wm82.a2.v1;	intron:31322772-31323035,;	intronic circRNA
gma-circRNA1966	Chr14	317973	318233	+	260	260	Glyma.14G003400.Wm82.a2.v1;	intron:317973-318296,;	intronic circRNA
gma-circRNA1967	Chr14	32082503	32083601	+	1098	561	Glyma.14G148700.Wm82.a2.v1;	intron:32082601-32083162,;	intronic circRNA
gma-circRNA1968	Chr14	322183	322423	+	240	240	NA	NA	intergenic circRNA
gma-circRNA1969	Chr14	32254711	32255024	+	313	313	Glyma.14G149300.Wm82.a2.v1;	intron:32248592-32255998,;	intronic circRNA
gma-circRNA1970	Chr14	3403203	3405737	-	2534	1669	Glyma.14G044800.Wm82.a2.v1;	intron:3403518-3404759,intron:3404880-3405308,;	intronic circRNA
gma-circRNA1971	Chr14	34254726	34256226	+	1500	745	Glyma.14G156500.Wm82.a2.v1;	intron:34254809-34255008,intron:34255168-34255714,;	intronic circRNA
gma-circRNA1972	Chr14	34295689	34296306	+	617	333	Glyma.14G156600.Wm82.a2.v1;	exon:34295973-34296306,;	exonic circRNA
gma-circRNA1973	Chr14	3460717	3460968	+	251	251	NA	NA	intergenic circRNA
gma-circRNA1974	Chr14	34833681	34834654	+	973	247	Glyma.14G157500.Wm82.a2.v1;	exon:34834407-34834654,;	exonic circRNA
gma-circRNA1975	Chr14	3553270	3553884	-	614	614	NA	NA	intergenic circRNA
gma-circRNA1976	Chr14	3592939	3593389	-	450	218	Glyma.14G047200.Wm82.a2.v1;	exon:3592939-3593157,;	exonic circRNA
gma-circRNA1977	Chr14	3714358	3714616	-	258	258	NA	NA	intergenic circRNA
gma-circRNA1978	Chr14	38185133	38189969	-	4836	4117	Glyma.14G161400.Wm82.a2.v1;	intron:38185208-38187771,intron:38187863-38189417,;	intronic circRNA
gma-circRNA1979	Chr14	39042456	39042706	-	250	250	Glyma.14G162300.Wm82.a2.v1;	intron:39042435-39042706,;	intronic circRNA
gma-circRNA1980	Chr14	3940142	3940327	+	185	185	NA	NA	intergenic circRNA
gma-circRNA1981	Chr14	3959644	3959876	+	232	232	NA	NA	intergenic circRNA
gma-circRNA1982	Chr14	3959644	3959917	+	273	273	NA	NA	intergenic circRNA
gma-circRNA1983	Chr14	3959647	3959876	+	229	229	NA	NA	intergenic circRNA
gma-circRNA1984	Chr14	3959657	3959899	-	242	242	NA	NA	intergenic circRNA
gma-circRNA1985	Chr14	3959657	3959926	-	269	269	NA	NA	intergenic circRNA
gma-circRNA1986	Chr14	3959678	3959917	+	239	239	NA	NA	intergenic circRNA
gma-circRNA1987	Chr14	3959686	3959876	+	190	190	NA	NA	intergenic circRNA
gma-circRNA1988	Chr14	3959702	3959885	-	183	183	NA	NA	intergenic circRNA
gma-circRNA1989	Chr14	3959702	3959926	-	224	224	NA	NA	intergenic circRNA
gma-circRNA1990	Chr14	3959717	3959876	+	159	159	NA	NA	intergenic circRNA
gma-circRNA1991	Chr14	3959738	3959921	-	183	183	NA	NA	intergenic circRNA
gma-circRNA1992	Chr14	3959741	3959917	+	176	176	NA	NA	intergenic circRNA
gma-circRNA1993	Chr14	3959747	3959926	-	179	179	NA	NA	intergenic circRNA
gma-circRNA1994	Chr14	3959747	3959935	-	188	188	NA	NA	intergenic circRNA
gma-circRNA1995	Chr14	40554396	40554753	+	357	357	Glyma.14G164600.Wm82.a2.v1;	exon:40554396-40554753,;	exonic circRNA
gma-circRNA1996	Chr14	40639382	40639657	+	275	275	Glyma.14G164700.Wm82.a2.v1;	intron:40639382-40639687,;	intronic circRNA
gma-circRNA1997	Chr14	4084596	4085386	-	790	790	NA	NA	intergenic circRNA
gma-circRNA1998	Chr14	40922873	40952186	-	29313	9154	Glyma.14G165700.Wm82.a2.v1;Glyma.14G166000.Wm82.a2.v1;	intron:40930355-40931589,exon:40931589-40932488,intron:40928881-40929760,intron:40929823-40930270,intron:40927434-40928723,intron:40922984-40927180,;exon:40951976-40952186,;	exon-intron circRNA
[truncated: 869 more rows]
