# Supplementary material for: Comparative analysis of circular RNAs between soybean cytoplasmic male-sterile line NJCMS1A and its maintainer NJCMS1B by high-throughput sequencing
Source: BMC Genomics. 2018 Sep 12;19:663. doi: 10.1186/s12864-018-5054-6 (PMC6134632; doi:10.1186/s12864-018-5054-6)
Supplement: Supplementary file 3 — Table S3. The homologous circRNAs identified in this study vs. previous study of Zhao et al. (XLSX 3455 kb) [file 12864_2018_5054_MOESM3_ESM.xlsx]

## Sheet: Table S3
Table S3. The homologous circRNAs identified in this study vs. previous study of Zhao et al.
CircRNA ID (identified in this study)	CircRNA ID (identified by Zhao)	Expression Tissue (identified by Zhao)	Identity (100%)	Alignment Length (bp)	Mismatches(bp)	E-value
gma-circRNA0041	Gm01circRNA816	root	100	216	0	5.1e-112
gma-circRNA0089	Gm01circRNA862	root	100	242	0	2.03e-126
gma-circRNA0093	Gm01circRNA1883	stem	100	287	0	2.35e-151
gma-circRNA0235	Gm14ciRNA2057	root	89.583	144	15	4.44e-47
gma-circRNA0237	Gm14ciRNA227	leaf	88.71	186	21	2.34e-60
gma-circRNA0242	Gm14ciRNA2058	root, stem	89.241	158	17	2.58e-51
gma-circRNA0244	Gm14ciRNA223	leaf, root	92.593	135	10	3.16e-50
gma-circRNA0246	Gm14ciRNA2054	root	89.634	164	17	8.18e-55
gma-circRNA0247	Gm14ciRNA2051	root	89.912	228	23	2.63e-80
gma-circRNA0251	Gm14ciRNA225	leaf, stem	89.937	159	16	1.29e-53
gma-circRNA0289	Gm02ciRNA707	root	100	285	0	3.04e-150
gma-circRNA0324	Gm03ciRNA651	root	100	204	0	2.3e-105
gma-circRNA0486	Gm04ciRNA35	leaf	100	246	0	3.89e-128
gma-circRNA0592	Gm05ciRNA2126	root	100	1713	0	0
gma-circRNA0593	Gm05ciRNA2127	root, stem	100	492	0	0
gma-circRNA0651	Gm05ciRNA484	root	100	237	0	1.21e-123
gma-circRNA0666	Gm05circRNA644	root, stem	100	208	0	1.37e-107
gma-circRNA0675	Gm19ciRNA2764	stem	91.379	232	17	2.32e-86
gma-circRNA0694	Gm06circRNA604	root, stem	100	231	0	2.52e-120
gma-circRNA0755	Gm06ciRNA2134	root	87.73	163	20	2.59e-49
gma-circRNA0759	Gm06ciRNA251	leaf	90.164	183	18	1.01e-63
gma-circRNA0772	Gm06ciRNA2133	root	100	222	0	2.44e-115
gma-circRNA0818	Gm06ciRNA257	leaf, root, stem	100	600	0	0
gma-circRNA0872	Gm07circRNA522	root, stem	100	205	0	6.27e-106
gma-circRNA0997	Gm07circRNA519	root	100	235	0	1.53e-122
gma-circRNA1076	Gm08circRNA215	leaf, stem	100	237	0	1.2e-123
gma-circRNA1118	Gm08ciRNA1061	root	100	180	0	4.33e-92
gma-circRNA1155	Gm08ciRNA83	leaf	100	182	0	3.35e-93
gma-circRNA1164	Gm18ciRNA2790	stem	89.904	208	9	3.78e-69
gma-circRNA1196	Gm08ciRNA85	leaf	100	284	0	1.08e-149
gma-circRNA1259	Gm09ciRNA2171	root	100	606	0	0
gma-circRNA1325	Gm09circRNA925	root	100	788	0	0
gma-circRNA1329	Gm09ciRNA265	leaf, root, stem	100	486	0	0
gma-circRNA1344	Gm09ciRNA2168	root	100	1934	0	0
gma-circRNA1371	Gm10circRNA1201	root, stem	100	312	0	3.26e-165
gma-circRNA1398	Gm10ciRNA1407	root	100	270	0	6.24e-142
gma-circRNA1436	Gm10ciRNA1448	root, stem	100	287	0	2.35e-151
gma-circRNA1572	Gm01ciRNA866	root	87.417	151	10	1.34e-41
gma-circRNA1604	Gm12ciRNA108	leaf	93.956	182	11	7.49e-75
gma-circRNA1680	Gm12ciRNA1214	root	100	216	0	5.1e-112
gma-circRNA1748	Gm11circRNA2128	stem	98.299	294	5	6.76e-147
gma-circRNA1795	Gm13ciRNA215	leaf, stem	100	5102	0	0
gma-circRNA1805	Gm13ciRNA2037	root	100	150	0	1.66e-75
gma-circRNA1824	Gm13circRNA2003	stem	100	198	0	4.69e-102
gma-circRNA1828	Gm13ciRNA2038	root	100	2014	0	0
gma-circRNA1829	Gm13ciRNA2039	root	100	2014	0	0
gma-circRNA1830	Gm13ciRNA2040	root	100	2014	0	0
gma-circRNA1857	Gm13ciRNA2479	stem	100	200	0	3.67e-103
gma-circRNA1923	Gm14ciRNA2072	root	100	998	0	0
gma-circRNA1936	Gm14circRNA425	leaf	100	276	0	2.94e-145
gma-circRNA1942	Gm14circRNA1410	root, stem	100	637	0	0
gma-circRNA1955	Gm14circRNA434	leaf, stem	100	434	0	0
gma-circRNA1981	Gm14ciRNA2047	root, stem	100	231	0	2.53e-120
gma-circRNA1990	Gm14ciRNA2055	root	100	158	0	6.3e-80
gma-circRNA1992	Gm14ciRNA2059	root	100	175	0	2.51e-89
gma-circRNA1993	Gm14ciRNA229	leaf	100	178	0	5.5e-91
gma-circRNA2002	Gm14ciRNA1740	root	100	280	0	1.8e-147
gma-circRNA2022	Gm14circRNA1419	root	100	272	0	4.86e-143
gma-circRNA2039	Gm14circRNA2335	stem	100	523	0	0
gma-circRNA2121	Gm15circRNA1382	root	100	975	0	0
gma-circRNA2146	Gm15circRNA2276	stem	100	393	0	0
gma-circRNA2161	Gm15ciRNA2694	stem	100	278	0	2.32e-146
gma-circRNA2228	Gm16ciRNA1579	root	100	1050	0	0
gma-circRNA2238	Gm16ciRNA235	leaf	100	371	0	0
gma-circRNA2247	Gm16ciRNA2085	root	100	7373	0	0
gma-circRNA2279	Gm16circRNA388	leaf	100	213	0	2.34e-110
gma-circRNA2339	Gm17ciRNA1504	root	100	348	0	0
gma-circRNA2377	Gm17ciRNA1514	root	100	223	0	6.88e-116
gma-circRNA2390	Gm17circRNA2239	stem	100	167	0	6.62e-85
gma-circRNA2444	Gm17ciRNA1543	root, stem	100	530	0	0
gma-circRNA2476	Gm18circRNA498	leaf	100	333	0	7.41e-177
gma-circRNA2519	Gm18ciRNA1994	root	100	276	0	3.15e-145
gma-circRNA2593	Gm19circRNA485	leaf, root, stem	100	313	0	9.1e-166
gma-circRNA2638	Gm03ciRNA2334	stem	86.307	241	21	1.94e-67
gma-circRNA2715	Gm20ciRNA2725	stem	100	174	0	9.02e-89
gma-circRNA2733	Gm20ciRNA2728	stem	100	430	0	0
gma-circRNA2776	Gm20circRNA459	leaf, stem	100	926	0	0
gma-circRNA2785	Gm20ciRNA1805	root	100	328	0	4.39e-174
Legend
Indentity: Consistency ratio of matching regions.
Alignment Length: The length of matching regions.
Mismatches: Mismatch bases in matching regions.
E-value: False positive probability of sequence matching.
