# Supplementary material for: Comparative analysis of circular RNAs between soybean cytoplasmic male-sterile line NJCMS1A and its maintainer NJCMS1B by high-throughput sequencing
Source: BMC Genomics. 2018 Sep 12;19:663. doi: 10.1186/s12864-018-5054-6 (PMC6134632; doi:10.1186/s12864-018-5054-6)
Supplement: Supplementary file 5 — Table S4–1. The up-expressed circRNAs identified in NJCMS1A and NJCMS1B; Table S4–2. The down-expressed circRNAs identified in NJCMS1A and NJCMS1B. (XLSX 106 kb) [file 12864_2018_5054_MOESM5_ESM.xlsx]

## Sheet: Table S4-1
Table S4-1. The up-expressed circRNAs identified in NJCMS1A and NJCMS1B
CircRNA ID	Log2FoldChange	Chromosome	Start	End	Strand	Length	Spliced Length	Parental Gene	Feature	CircRNA Type
gma-circRNA0001	2.1466	Chr01	1038772	1039249	-	477	477	NA	NA	intergenic circRNA
gma-circRNA0018	2.2103	Chr01	19004287	19004685	-	398	398	NA	NA	intergenic circRNA
gma-circRNA0023	2.5934	Chr01	2031828	2032022	-	194	194	NA	NA	intergenic circRNA
gma-circRNA0026	2.1706	Chr01	2289224	2289531	-	307	307	Glyma.01G022700.Wm82.a2.v1;	intron:2289207-2289532,;	intronic circRNA
gma-circRNA0029	2.5934	Chr01	24814082	24814524	-	442	442	NA	NA	intergenic circRNA
gma-circRNA0041	2.1706	Chr01	3137500	3137716	+	216	216	NA	NA	intergenic circRNA
gma-circRNA0045	3.0511	Chr01	33020875	33021574	+	699	328	Glyma.01G099100.Wm82.a2.v1;	intron:33020977-33021305,;	intronic circRNA
gma-circRNA0063	2.7935	Chr01	50651392	50652684	+	1292	925	Glyma.01G169000.Wm82.a2.v1;	intron:50651472-50652209,exon:50652209-50652397,;	exon-intron circRNA
gma-circRNA0079	2.7935	Chr01	52407384	52407754	-	370	370	NA	NA	intergenic circRNA
gma-circRNA0084	2.2103	Chr01	53572336	53572578	-	242	242	NA	NA	intergenic circRNA
gma-circRNA0085	2.764	Chr01	53586209	53586444	-	235	235	Glyma.01G203100.Wm82.a2.v1;	intron:53586182-53586444,;	intronic circRNA
gma-circRNA0108	2.5934	Chr01	56117320	56117692	-	372	372	NA	NA	intergenic circRNA
gma-circRNA0109	3.9742	Chr01	56274836	56275666	-	830	830	Glyma.01G238300.Wm82.a2.v1;	intron:56274815-56275666,;	intronic circRNA
gma-circRNA0117	2.1706	Chr01	56739287	56739549	-	262	262	NA	NA	intergenic circRNA
gma-circRNA0126	2.5934	Chr01	831393	831768	-	375	375	Glyma.01G008500.Wm82.a2.v1;	intron:831368-831768,;	intronic circRNA
gma-circRNA0142	2.5934	Chr02	12503953	12504201	+	248	248	Glyma.02G125100.Wm82.a2.v1;	exon:12503953-12504201,;	exonic circRNA
gma-circRNA0164	2.2103	Chr02	15240397	15241242	-	845	845	NA	NA	intergenic circRNA
gma-circRNA0180	2.1706	Chr02	2381915	2382394	-	479	479	NA	NA	intergenic circRNA
gma-circRNA0190	2.5934	Chr02	31071547	31072581	-	1034	1034	NA	NA	intergenic circRNA
gma-circRNA0198	2.2103	Chr02	36479492	36479844	-	352	352	NA	NA	intergenic circRNA
gma-circRNA0207	2.5934	Chr02	39878908	39879195	+	287	287	NA	NA	intergenic circRNA
gma-circRNA0212	2.2103	Chr02	40731087	40731379	+	292	292	NA	NA	intergenic circRNA
gma-circRNA0215	2.2103	Chr02	41066552	41069047	+	2495	404	Glyma.02G222900.Wm82.a2.v1;	exon:41066552-41066956,;	exonic circRNA
gma-circRNA0221	2.1706	Chr02	4312019	4312313	-	294	294	NA	NA	intergenic circRNA
gma-circRNA0232	2.1466	Chr02	45149104	45149328	+	224	224	NA	NA	intergenic circRNA
gma-circRNA0259	3.0511	Chr02	45685637	45685823	-	186	186	NA	NA	intergenic circRNA
gma-circRNA0262	2.5934	Chr02	47140445	47147646	+	7201	3598	Glyma.02G292300.Wm82.a2.v1;	intron:47141610-47142012,exon:47147450-47147771,intron:47144897-47145586,intron:47142886-47143569,intron:47144060-47144578,intron:47142110-47142379,exon:47144740-47144897,intron:47140850-47141409,;	exon-intron circRNA
gma-circRNA0274	2.2103	Chr02	5992108	5992526	+	418	418	Glyma.02G068000.Wm82.a2.v1;	intron:5992108-5992545,;	intronic circRNA
gma-circRNA0296	2.4816	Chr03	19184179	19184455	-	276	276	NA	NA	intergenic circRNA
gma-circRNA0301	2.1466	Chr03	25505935	25506179	-	244	244	NA	NA	intergenic circRNA
gma-circRNA0310	2.2103	Chr03	29812004	29812290	-	286	286	NA	NA	intergenic circRNA
gma-circRNA0317	2.5934	Chr03	32189193	32189417	+	224	224	Glyma.03G114600.Wm82.a2.v1;	intron:32189179-32189451,;	intronic circRNA
gma-circRNA0319	2.7458	Chr03	32677594	32678215	+	621	342	Glyma.03G117500.Wm82.a2.v1;	intron:32677734-32678076,;	intronic circRNA
gma-circRNA0329	2.2103	Chr03	34890703	34891303	+	600	600	Glyma.03G133700.Wm82.a2.v1;	intron:34890706-34891332,;	intronic circRNA
gma-circRNA0339	2.5465	Chr03	35183845	35185085	-	1240	768	Glyma.03G136000.Wm82.a2.v1;	intron:35183932-35184700,;	intronic circRNA
gma-circRNA0361	2.1706	Chr03	40459803	40459998	-	195	195	NA	NA	intergenic circRNA
gma-circRNA0363	2.1466	Chr03	40589894	40590952	+	1058	1058	NA	NA	intergenic circRNA
gma-circRNA0369	2.1706	Chr03	41501873	41502110	-	237	237	NA	NA	intergenic circRNA
gma-circRNA0391	2.1706	Chr03	44697535	44698320	-	785	577	Glyma.03G251100.Wm82.a2.v1;	intron:44697634-44698211,;	intronic circRNA
gma-circRNA0392	2.1706	Chr03	44785001	44785187	+	186	186	NA	NA	intergenic circRNA
gma-circRNA0417	2.9068	Chr04	13572433	13573325	+	892	724	Glyma.04G116700.Wm82.a2.v1;	exon:13573128-13573325,intron:13572601-13573128,;	exon-intron circRNA
gma-circRNA0423	2.4816	Chr04	1546403	1547218	-	815	646	Glyma.04G019700.Wm82.a2.v1;	intron:1546474-1546699,exon:1546699-1546900,exon:1546998-1547218,;	exon-intron circRNA
gma-circRNA0425	2.2103	Chr04	16020157	16020483	-	326	326	NA	NA	intergenic circRNA
gma-circRNA0435	2.1466	Chr04	19464518	19465129	+	611	523	Glyma.04G134800.Wm82.a2.v1;	exon:19464518-19464852,exon:19464940-19465129,;	exonic circRNA
gma-circRNA0437	2.2103	Chr04	19466124	19466414	+	290	290	Glyma.04G134800.Wm82.a2.v1;	exon:19465875-19467090,;	exonic circRNA
gma-circRNA0440	2.1706	Chr04	2253502	2253749	-	247	247	Glyma.04G027600.Wm82.a2.v1;	exon:2253502-2253749,;	exonic circRNA
gma-circRNA0469	2.5934	Chr04	43256572	43257184	-	612	612	NA	NA	intergenic circRNA
gma-circRNA0477	2.1466	Chr04	44955774	44957567	+	1793	626	Glyma.04G182900.Wm82.a2.v1;	intron:44956866-44957492,;	intronic circRNA
gma-circRNA0478	2.1466	Chr04	44968598	44969440	+	842	842	NA	NA	intergenic circRNA
gma-circRNA0483	2.4816	Chr04	45008760	45013265	+	4505	4457	Glyma.04G182900.Wm82.a2.v1;	exon:45008760-45008962,intron:45008962-45013217,;	exon-intron circRNA
gma-circRNA0495	2.1466	Chr04	46681131	46681440	+	309	309	NA	NA	intergenic circRNA
gma-circRNA0506	3.0511	Chr04	49316491	49316733	+	242	242	NA	NA	intergenic circRNA
gma-circRNA0509	2.2103	Chr04	50273373	50274419	+	1046	486	Glyma.04G234100.Wm82.a2.v1;	intron:50273592-50274078,;	intronic circRNA
gma-circRNA0511	2.1706	Chr04	50493737	50497099	+	3362	2327	Glyma.04G236500.Wm82.a2.v1;	intron:50496602-50496994,intron:50494521-50496456,;	intronic circRNA
gma-circRNA0514	2.6657	Chr04	50524275	50524461	-	186	186	NA	NA	intergenic circRNA
gma-circRNA0521	2.9068	Chr04	5161327	5162235	-	908	399	Glyma.04G062500.Wm82.a2.v1;	exon:5161327-5161726,;	exonic circRNA
gma-circRNA0528	2.2103	Chr04	52269267	52269461	+	194	194	NA	NA	intergenic circRNA
gma-circRNA0530	2.2103	Chr04	5395466	5395918	-	452	452	NA	NA	intergenic circRNA
gma-circRNA0538	2.7935	Chr04	6263004	6263291	+	287	287	Glyma.04G074900.Wm82.a2.v1;	intron:6263004-6263340,;	intronic circRNA
gma-circRNA0546	3.0027	Chr04	7248866	7249195	-	329	329	Glyma.04G085200.Wm82.a2.v1;	intron:7248838-7249195,;	intronic circRNA
gma-circRNA0547	2.1466	Chr04	7304757	7305028	+	271	271	Glyma.04G085800.Wm82.a2.v1;	exon:7304604-7305198,;	exonic circRNA
gma-circRNA0561	2.5934	Chr04	8706690	8707047	-	357	357	Glyma.04G096600.Wm82.a2.v1;	exon:8706690-8707047,;	exonic circRNA
gma-circRNA0563	2.5664	Chr04	8759447	8759788	-	341	341	NA	NA	intergenic circRNA
gma-circRNA0581	2.4816	Chr05	2282869	2283041	-	172	172	NA	NA	intergenic circRNA
gma-circRNA0584	2.704	Chr05	26249155	26249787	-	632	464	Glyma.05G098800.Wm82.a2.v1;	intron:26249372-26249619,exon:26249155-26249372,;	exon-intron circRNA
gma-circRNA0611	2.4816	Chr05	35894768	35895243	-	475	213	Glyma.05G168500.Wm82.a2.v1;	intron:35894863-35895076,;	intronic circRNA
gma-circRNA0612	2.5465	Chr05	36276334	36276559	-	225	225	Glyma.05G173200.Wm82.a2.v1;	intron:36276307-36276549,;	intronic circRNA
gma-circRNA0613	2.1706	Chr05	36697524	36697763	-	239	239	Glyma.05G178900.Wm82.a2.v1;	exon:36697524-36697763,;	exonic circRNA
gma-circRNA0614	2.1706	Chr05	36906190	36906573	-	383	366	Glyma.05G181000.Wm82.a2.v1;	exon:36906353-36906719,;	exonic circRNA
gma-circRNA0625	2.1706	Chr05	38289550	38289926	+	376	376	NA	NA	intergenic circRNA
gma-circRNA0628	2.764	Chr05	39327733	39327895	+	162	162	Glyma.05G211800.Wm82.a2.v1;	exon:39327733-39327895,;	exonic circRNA
gma-circRNA0633	2.7458	Chr05	3986083	3986416	-	333	333	NA	NA	intergenic circRNA
gma-circRNA0640	2.4746	Chr05	4011306	4012279	+	973	737	Glyma.05G045000.Wm82.a2.v1;	intron:4011431-4012168,;	intronic circRNA
gma-circRNA0642	2.6022	Chr05	40273882	40274243	+	361	361	NA	NA	intergenic circRNA
gma-circRNA0662	2.9068	Chr05	4689703	4719888	-	30185	2110	Glyma.05G052600.Wm82.a2.v1;Glyma.05G052400.Wm82.a2.v1;	intron:4718468-4719100,exon:4719099-4719287,intron:4719287-4719596,;intron:4705356-4705610,intron:4704442-4705169,;	exon-intron circRNA
gma-circRNA0664	2.1466	Chr05	4794598	4795067	-	469	469	Glyma.05G053200.Wm82.a2.v1;	exon:4793166-4795434,;	exonic circRNA
gma-circRNA0668	2.5934	Chr05	5482188	5482852	+	664	373	Glyma.05G059000.Wm82.a2.v1;	intron:5482314-5482687,;	intronic circRNA
gma-circRNA0671	2.1706	Chr05	6683964	6684276	-	312	312	NA	NA	intergenic circRNA
gma-circRNA0681	2.4816	Chr06	10463873	10464232	+	359	359	NA	NA	intergenic circRNA
gma-circRNA0683	2.1466	Chr06	10896669	10896871	+	202	202	NA	NA	intergenic circRNA
gma-circRNA0689	3.0511	Chr06	11535672	11537064	-	1392	1026	Glyma.06G141500.Wm82.a2.v1;	intron:11536408-11536901,intron:11535799-11536332,;	intronic circRNA
gma-circRNA0696	2.2103	Chr06	12302473	12303018	+	545	545	NA	NA	intergenic circRNA
gma-circRNA0701	2.641	Chr06	1319137	1319352	+	215	215	Glyma.06G017700.Wm82.a2.v1;	intron:1319137-1319382,;	intronic circRNA
gma-circRNA0717	6.1815	Chr06	14638037	14640864	+	2827	2273	Glyma.06G173500.Wm82.a2.v1;	intron:14638150-14639504,intron:14639963-14640705,exon:14639643-14639820,;	exon-intron circRNA
gma-circRNA0720	2.1466	Chr06	15345761	15351021	-	5260	1525	Glyma.06G180700.Wm82.a2.v1;	exon:15350784-15351021,intron:15345880-15347168,;	exon-intron circRNA
gma-circRNA0723	2.8306	Chr06	15393467	15393746	-	279	279	NA	NA	intergenic circRNA
gma-circRNA0744	2.8306	Chr06	2196928	2197105	+	177	177	NA	NA	intergenic circRNA
gma-circRNA0745	2.1706	Chr06	2196928	2197150	+	222	222	NA	NA	intergenic circRNA
gma-circRNA0748	2.1466	Chr06	2196928	2203568	+	6640	1082	Glyma.06G028200.Wm82.a2.v1;	intron:2200967-2201594,intron:2200291-2200746,;	intronic circRNA
gma-circRNA0750	3.2857	Chr06	2196937	2197135	-	198	198	NA	NA	intergenic circRNA
gma-circRNA0753	2.6022	Chr06	2196937	2197208	-	271	271	NA	NA	intergenic circRNA
gma-circRNA0760	2.2103	Chr06	2196978	2197192	-	214	214	NA	NA	intergenic circRNA
gma-circRNA0763	2.2103	Chr06	2196980	2203447	+	6467	1572	Glyma.06G028200.Wm82.a2.v1;	intron:2200291-2200746,exon:2201840-2202042,intron:2199423-2199711,intron:2200967-2201594,;	exon-intron circRNA
gma-circRNA0767	2.2103	Chr06	2197092	2203595	-	6503	6503	NA	NA	intergenic circRNA
gma-circRNA0774	2.2103	Chr06	22365567	22369754	-	4187	873	Glyma.06G215400.Wm82.a2.v1;	intron:22365783-22366466,exon:22369564-22369754,;	exon-intron circRNA
gma-circRNA0788	2.2103	Chr06	26785665	26787978	-	2313	2027	Glyma.06G221100.Wm82.a2.v1;	intron:26785807-26786774,intron:26786857-26787917,;	intronic circRNA
gma-circRNA0790	3.5953	Chr06	2774295	2774488	-	193	193	NA	NA	intergenic circRNA
gma-circRNA0793	2.5934	Chr06	28899355	28901235	-	1880	1880	NA	NA	intergenic circRNA
gma-circRNA0800	2.9058	Chr06	33743	33949	+	206	206	NA	NA	intergenic circRNA
gma-circRNA0801	2.9058	Chr06	3514567	3514919	+	352	352	Glyma.06G046300.Wm82.a2.v1;	intron:3514567-3514949,;	intronic circRNA
gma-circRNA0804	2.1706	Chr06	36695620	36695818	+	198	198	Glyma.06G232300.Wm82.a2.v1;	exon:36694930-36696106,;	exonic circRNA
gma-circRNA0805	2.1706	Chr06	38765098	38765256	+	158	158	NA	NA	intergenic circRNA
gma-circRNA0834	2.2103	Chr06	48619218	48619480	-	262	262	NA	NA	intergenic circRNA
gma-circRNA0836	2.7935	Chr06	50815864	50816075	-	211	211	NA	NA	intergenic circRNA
gma-circRNA0838	2.1706	Chr06	5107961	5108221	-	260	260	NA	NA	intergenic circRNA
gma-circRNA0843	2.1466	Chr06	5874454	5874776	+	322	322	NA	NA	intergenic circRNA
gma-circRNA0853	2.704	Chr06	73276	73640	-	364	364	Glyma.06G000500.Wm82.a2.v1;	intron:73244-73640,;	intronic circRNA
gma-circRNA0871	2.4816	Chr07	10698926	10699283	-	357	357	Glyma.07G108700.Wm82.a2.v1;	intron:10698902-10699283,;	intronic circRNA
gma-circRNA0872	2.5387	Chr07	1091237	1091442	+	205	205	Glyma.07G013900.Wm82.a2.v1;	exon:1091237-1091442,;	exonic circRNA
gma-circRNA0874	2.2949	Chr07	1091237	1092100	+	863	412	Glyma.07G013900.Wm82.a2.v1;	exon:1091237-1091442,intron:1091442-1091649,;	exon-intron circRNA
gma-circRNA0880	2.7935	Chr07	1334596	1346629	-	12033	3891	Glyma.07G016700.Wm82.a2.v1;Glyma.07G016500.Wm82.a2.v1;	exon:1345491-1345817,intron:1346040-1346548,intron:1344285-1344734,intron:1344840-1345491,intron:1343870-1344135,;intron:1335806-1336210,exon:1338145-1338354,exon:1335418-1335611,intron:1337142-1337392,intron:1334782-1335418,;	exon-intron circRNA
gma-circRNA0883	2.1466	Chr07	14156666	14156890	-	224	224	Glyma.07G121500.Wm82.a2.v1;	exon:14156666-14156890,;	exonic circRNA
gma-circRNA0884	2.2103	Chr07	14422668	14422956	+	288	288	NA	NA	intergenic circRNA
gma-circRNA0892	2.4816	Chr07	15125520	15127148	-	1628	1628	NA	NA	intergenic circRNA
gma-circRNA0894	2.5934	Chr07	15549705	15550788	+	1083	1083	NA	NA	intergenic circRNA
gma-circRNA0904	3.0473	Chr07	16565944	16566320	-	376	376	Glyma.07G139500.Wm82.a2.v1;	intron:16565919-16566320,;	intronic circRNA
gma-circRNA0913	3.0511	Chr07	19643755	19644546	+	791	791	NA	NA	intergenic circRNA
gma-circRNA0914	2.2103	Chr07	197504	198221	-	717	399	Glyma.07G002300.Wm82.a2.v1;	exon:198026-198221,intron:197822-198026,;	exon-intron circRNA
gma-circRNA0919	2.1466	Chr07	21622386	21622988	+	602	602	NA	NA	intergenic circRNA
gma-circRNA0920	2.1706	Chr07	2270574	2272223	-	1649	976	Glyma.07G028300.Wm82.a2.v1;	intron:2270893-2271142,intron:2271214-2271941,;	intronic circRNA
gma-circRNA0923	2.1706	Chr07	2765743	2765961	-	218	218	Glyma.07G034800.Wm82.a2.v1;	exon:2765743-2766051,;	exonic circRNA
gma-circRNA0925	2.2103	Chr07	2765960	2766720	+	760	760	NA	NA	intergenic circRNA
gma-circRNA0926	2.2103	Chr07	2766581	2766893	-	312	312	Glyma.07G034800.Wm82.a2.v1;	exon:2766581-2766893,;	exonic circRNA
gma-circRNA0934	2.2103	Chr07	3321278	3321480	-	202	202	Glyma.07G040100.Wm82.a2.v1;	exon:3320617-3322945,;	exonic circRNA
gma-circRNA0945	2.5934	Chr07	36856707	36856995	+	288	288	Glyma.07G199900.Wm82.a2.v1;	exon:36855346-36856948,;	exonic circRNA
gma-circRNA0947	2.2103	Chr07	37265350	37265690	+	340	340	Glyma.07G203300.Wm82.a2.v1;	intron:37265350-37265722,;	intronic circRNA
gma-circRNA0954	2.1706	Chr07	39281267	39281472	+	205	205	NA	NA	intergenic circRNA
gma-circRNA0978	2.5664	Chr07	43404399	43404632	+	233	233	Glyma.07G258000.Wm82.a2.v1;	exon:43404399-43404632,;	exonic circRNA
gma-circRNA1001	2.2096	Chr07	5336599	5343724	-	7125	1211	Glyma.07G060000.Wm82.a2.v1;Glyma.07G059900.Wm82.a2.v1;	intron:5342878-5343125,exon:5343125-5343295,;intron:5337568-5337948,intron:5336913-5337327,;	exon-intron circRNA
gma-circRNA1022	2.2103	Chr08	10908734	10911600	-	2866	1850	Glyma.08G143200.Wm82.a2.v1;	intron:10908935-10910563,intron:10910734-10910956,;	intronic circRNA
gma-circRNA1033	2.9068	Chr08	13620680	13621129	+	449	449	NA	NA	intergenic circRNA
gma-circRNA1038	2.2103	Chr08	14015279	14015517	-	238	238	Glyma.08G175500.Wm82.a2.v1;	intron:14015191-14015517,;	intronic circRNA
gma-circRNA1041	2.2103	Chr08	14735400	14735587	-	187	187	Glyma.08G183600.Wm82.a2.v1;	intron:14735378-14735587,;	intronic circRNA
gma-circRNA1053	3.3187	Chr08	15787306	15787981	-	675	477	Glyma.08G195900.Wm82.a2.v1;	intron:15787395-15787872,;	intronic circRNA
gma-circRNA1055	2.1706	Chr08	16370982	16383710	-	12728	4545	Glyma.08G202000.Wm82.a2.v1;	intron:16376692-16377055,intron:16379832-16381185,intron:16382676-16382930,intron:16378759-16379480,intron:16377161-16378210,intron:16376272-16376542,intron:16383205-16383547,exon:16381185-16381378,;	exon-intron circRNA
gma-circRNA1059	2.5934	Chr08	16715587	16716339	+	752	225	Glyma.08G206900.Wm82.a2.v1;	exon:16716114-16716339,;	exonic circRNA
gma-circRNA1061	2.1466	Chr08	16968778	16970230	+	1452	891	Glyma.08G209500.Wm82.a2.v1;	intron:16969237-16970128,;	intronic circRNA
gma-circRNA1087	2.2949	Chr08	21170767	21171058	+	291	291	NA	NA	intergenic circRNA
gma-circRNA1100	2.5934	Chr08	30761074	30762879	-	1805	863	Glyma.08G264900.Wm82.a2.v1;	intron:30761393-30762256,;	intronic circRNA
gma-circRNA1104	2.5934	Chr08	33271098	33271342	-	244	244	NA	NA	intergenic circRNA
gma-circRNA1117	2.4816	Chr08	3787443	3787728	-	285	285	NA	NA	intergenic circRNA
gma-circRNA1125	2.2103	Chr08	40711552	40712017	-	465	465	NA	NA	intergenic circRNA
gma-circRNA1127	2.6022	Chr08	40919589	40919744	+	155	155	NA	NA	intergenic circRNA
gma-circRNA1131	3.8857	Chr08	41724035	41727166	-	3131	318	Glyma.08G299200.Wm82.a2.v1;	exon:41726848-41727166,;	exonic circRNA
gma-circRNA1141	2.1706	Chr08	41903392	41903981	+	589	588	Glyma.08G300900.Wm82.a2.v1;	exon:41903243-41903831,;	exonic circRNA
gma-circRNA1146	2.7935	Chr08	41903629	41903996	-	367	367	NA	NA	intergenic circRNA
gma-circRNA1148	2.4816	Chr08	41903930	41904147	+	217	217	NA	NA	intergenic circRNA
gma-circRNA1149	2.4746	Chr08	4193844	4194050	+	206	206	Glyma.08G054300.Wm82.a2.v1;	intron:4193844-4194079,;	intronic circRNA
gma-circRNA1160	2.1706	Chr08	43274475	43274697	-	222	222	NA	NA	intergenic circRNA
gma-circRNA1163	2.4816	Chr08	43830790	43831344	+	554	554	Glyma.08G319100.Wm82.a2.v1;	intron:43830790-43831426,;	intronic circRNA
gma-circRNA1165	2.1706	Chr08	44683532	44696460	+	12928	5709	Glyma.08G329100.Wm82.a2.v1;	exon:44683610-44684636,intron:44689706-44690030,intron:44690061-44690378,intron:44689346-44689599,intron:44685761-44685982,intron:44684763-44685681,exon:44688892-44689346,intron:44686696-44688892,;	exon-intron circRNA
gma-circRNA1166	2.5465	Chr08	44831995	44833464	-	1469	1328	Glyma.08G330600.Wm82.a2.v1;	exon:44833142-44833464,intron:44832136-44833142,;	exon-intron circRNA
gma-circRNA1171	2.1706	Chr08	45146685	45147022	+	337	337	NA	NA	intergenic circRNA
gma-circRNA1182	2.4816	Chr08	46455680	46455873	+	193	193	NA	NA	intergenic circRNA
gma-circRNA1184	2.1466	Chr08	4697347	4697539	-	192	192	Glyma.08G061000.Wm82.a2.v1;	exon:4697118-4698412,;	exonic circRNA
gma-circRNA1191	2.5664	Chr08	47356081	47356501	-	420	420	NA	NA	intergenic circRNA
gma-circRNA1193	2.4816	Chr08	47538369	47540880	-	2511	1373	Glyma.08G364000.Wm82.a2.v1;	intron:47538864-47539527,intron:47540286-47540537,intron:47539622-47540081,;	intronic circRNA
gma-circRNA1209	2.2949	Chr08	8010846	8011054	+	208	208	NA	NA	intergenic circRNA
gma-circRNA1215	2.7349	Chr08	8532931	8536670	+	3739	1719	Glyma.08G111000.Wm82.a2.v1;	exon:8535867-8536071,intron:8534352-8535867,;	exon-intron circRNA
gma-circRNA1228	2.8306	Chr09	10435207	10435449	+	242	242	Glyma.09G085300.Wm82.a2.v1;	intron:10435207-10435485,;	intronic circRNA
gma-circRNA1231	2.1466	Chr09	12360673	12361573	-	900	556	Glyma.09G091700.Wm82.a2.v1;	intron:12360939-12361495,;	intronic circRNA
gma-circRNA1236	2.2103	Chr09	1527691	1528501	-	810	657	Glyma.09G019600.Wm82.a2.v1;	exon:1527691-1528348,;	exonic circRNA
gma-circRNA1245	2.9058	Chr09	1917923	1918163	+	240	240	NA	NA	intergenic circRNA
gma-circRNA1246	2.1466	Chr09	195627	197490	-	1863	1448	Glyma.09G002300.Wm82.a2.v1;	intron:195693-197141,;	intronic circRNA
gma-circRNA1253	2.1466	Chr09	25186093	25186339	-	246	246	NA	NA	intergenic circRNA
gma-circRNA1259	2.5387	Chr09	29201667	29202274	-	607	607	NA	NA	intergenic circRNA
gma-circRNA1261	2.1706	Chr09	3113295	3113934	+	639	639	NA	NA	intergenic circRNA
gma-circRNA1301	2.1466	Chr09	41951235	41952306	-	1071	560	Glyma.09G194900.Wm82.a2.v1;	intron:41951629-41952189,;	intronic circRNA
gma-circRNA1308	2.5934	Chr09	4378803	4379029	+	226	226	NA	NA	intergenic circRNA
gma-circRNA1310	2.4816	Chr09	43936182	43936701	+	519	519	NA	NA	intergenic circRNA
gma-circRNA1325	2.5934	Chr09	48477194	48477982	+	788	788	Glyma.09G267100.Wm82.a2.v1;	exon:48477194-48477982,;	exonic circRNA
gma-circRNA1353	2.7458	Chr10	1316659	1317046	+	387	387	NA	NA	intergenic circRNA
gma-circRNA1363	3.4417	Chr10	22650000	22650396	-	396	396	NA	NA	intergenic circRNA
gma-circRNA1364	2.4816	Chr10	23099418	23099869	-	451	451	NA	NA	intergenic circRNA
gma-circRNA1366	2.1706	Chr10	23136296	23157665	-	21369	14575	Glyma.10G104900.Wm82.a2.v1;	intron:23142574-23157149,;	intronic circRNA
gma-circRNA1367	2.5934	Chr10	23142450	23157665	-	15215	14575	Glyma.10G104900.Wm82.a2.v1;	intron:23142574-23157149,;	intronic circRNA
gma-circRNA1372	2.4816	Chr10	24148045	24148539	+	494	494	NA	NA	intergenic circRNA
gma-circRNA1387	2.4816	Chr10	3381196	3382492	-	1296	649	Glyma.10G038000.Wm82.a2.v1;	intron:3381508-3382157,;	intronic circRNA
gma-circRNA1392	4.212	Chr10	35373448	35373831	-	383	383	NA	NA	intergenic circRNA
gma-circRNA1394	2.7935	Chr10	35871266	35873152	+	1886	1219	Glyma.10G133700.Wm82.a2.v1;	intron:35871388-35871689,intron:35872159-35873077,;	intronic circRNA
gma-circRNA1411	2.7935	Chr10	39864617	39864783	-	166	166	NA	NA	intergenic circRNA
gma-circRNA1413	2.1706	Chr10	4046904	4047269	-	365	159	Glyma.10G045500.Wm82.a2.v1;	exon:4046904-4047063,;	exonic circRNA
gma-circRNA1421	2.5664	Chr10	43134897	43135843	-	946	946	NA	NA	intergenic circRNA
gma-circRNA1427	2.1706	Chr10	43988732	43988898	-	166	166	NA	NA	intergenic circRNA
gma-circRNA1447	2.9058	Chr10	48019269	48019731	-	462	198	Glyma.10G252400.Wm82.a2.v1;	exon:48019269-48019467,;	exonic circRNA
gma-circRNA1459	2.4746	Chr10	50445361	50445829	-	468	252	Glyma.10G284000.Wm82.a2.v1;	exon:50445361-50445613,;	exonic circRNA
gma-circRNA1470	2.1706	Chr10	51464517	51464920	-	403	403	NA	NA	intergenic circRNA
gma-circRNA1494	2.1466	Chr11	11730235	11731824	+	1589	226	Glyma.11G150100.Wm82.a2.v1;	exon:11731598-11731824,;	exonic circRNA
gma-circRNA1503	2.4816	Chr11	1346922	1347219	-	297	297	Glyma.11G019100.Wm82.a2.v1;	exon:1346582-1347226,;	exonic circRNA
gma-circRNA1513	2.7935	Chr11	1714520	1714859	+	339	247	Glyma.11G023700.Wm82.a2.v1;	exon:1714659-1714906,;	exonic circRNA
gma-circRNA1515	2.4816	Chr11	18512499	18513348	+	849	179	Glyma.11G171300.Wm82.a2.v1;	exon:18512499-18512678,;	exonic circRNA
gma-circRNA1521	2.2103	Chr11	2397949	2407632	-	9683	3672	Glyma.11G032900.Wm82.a2.v1;Glyma.11G033000.Wm82.a2.v1;	intron:2398695-2398948,intron:2400632-2401024,exon:2401501-2403274,intron:2399076-2399522,;exon:2407333-2407632,intron:2406824-2407333,;	exon-intron circRNA
gma-circRNA1524	2.7893	Chr11	2479630	2480514	-	884	659	Glyma.11G033900.Wm82.a2.v1;	intron:2479747-2480406,;	intronic circRNA
gma-circRNA1525	2.4816	Chr11	24999297	24999635	-	338	338	NA	NA	intergenic circRNA
gma-circRNA1528	2.1466	Chr11	26276926	26278204	-	1278	1278	NA	NA	intergenic circRNA
gma-circRNA1530	2.4816	Chr11	26364336	26364952	-	616	421	Glyma.11G190900.Wm82.a2.v1;	intron:26364459-26364880,;	intronic circRNA
gma-circRNA1544	2.1706	Chr11	29941104	29942040	-	936	936	NA	NA	intergenic circRNA
gma-circRNA1564	2.5934	Chr11	34147212	34147439	-	227	227	Glyma.11G249200.Wm82.a2.v1;	intron:34147187-34147443,;	intronic circRNA
gma-circRNA1568	2.2103	Chr11	34527968	34528261	+	293	293	NA	NA	intergenic circRNA
gma-circRNA1574	2.4816	Chr11	4010759	4010993	-	234	234	Glyma.11G053400.Wm82.a2.v1;	exon:4009500-4010988,;	exonic circRNA
gma-circRNA1583	2.5934	Chr11	5689513	5689771	+	258	258	NA	NA	intergenic circRNA
gma-circRNA1594	2.2949	Chr11	6890743	6891859	-	1116	206	Glyma.11G091000.Wm82.a2.v1;	exon:6891222-6891428,;	exonic circRNA
gma-circRNA1598	2.1706	Chr11	7005783	7006096	+	313	313	NA	NA	intergenic circRNA
gma-circRNA1600	2.1706	Chr11	702792	703045	-	253	253	NA	NA	intergenic circRNA
gma-circRNA1603	2.1706	Chr11	7347115	7347536	+	421	421	Glyma.11G096400.Wm82.a2.v1;	intron:7347115-7347562,;	intronic circRNA
gma-circRNA1615	2.5664	Chr11	8616550	8616804	-	254	254	NA	NA	intergenic circRNA
gma-circRNA1626	2.1466	Chr11	9342870	9343171	+	301	301	Glyma.11G122500.Wm82.a2.v1;	intron:9342869-9343190,;	intronic circRNA
gma-circRNA1641	2.4816	Chr12	12751922	12752247	-	325	325	NA	NA	intergenic circRNA
gma-circRNA1642	2.2103	Chr12	1286926	1293007	+	6081	956	Glyma.12G018400.Wm82.a2.v1;Glyma.12G018300.Wm82.a2.v1;	intron:1291755-1291961,intron:1292421-1292776,;intron:1287321-1287716,;	intronic circRNA
gma-circRNA1647	2.2103	Chr12	14958067	14958412	-	345	345	Glyma.12G132400.Wm82.a2.v1;	exon:14958067-14958558,;	exonic circRNA
gma-circRNA1661	2.7935	Chr12	2198166	2199527	+	1361	814	Glyma.12G029500.Wm82.a2.v1;	intron:2198208-2199022,;	intronic circRNA
gma-circRNA1664	2.9068	Chr12	22914682	22914919	+	237	237	Glyma.12G152300.Wm82.a2.v1;	exon:22914682-22914919,;	exonic circRNA
gma-circRNA1666	3.0511	Chr12	24277022	24277220	+	198	198	NA	NA	intergenic circRNA
gma-circRNA1667	2.5934	Chr12	24277101	24277288	-	187	187	NA	NA	intergenic circRNA
gma-circRNA1675	2.5934	Chr12	24278377	24278765	-	388	388	Glyma.12G155300.Wm82.a2.v1;	exon:24278307-24279105,;	exonic circRNA
gma-circRNA1678	2.1466	Chr12	24279018	24279477	-	459	459	NA	NA	intergenic circRNA
gma-circRNA1684	2.2103	Chr12	2793420	2793678	-	258	258	NA	NA	intergenic circRNA
gma-circRNA1687	3.6299	Chr12	30691509	30693925	+	2416	1176	Glyma.12G162200.Wm82.a2.v1;	intron:30691620-30692244,intron:30692378-30692930,;	intronic circRNA
gma-circRNA1689	2.2103	Chr12	31887985	31888159	+	174	174	NA	NA	intergenic circRNA
gma-circRNA1695	2.9058	Chr12	32407922	32419345	-	11423	11423	NA	NA	intergenic circRNA
gma-circRNA1705	2.6657	Chr12	35609603	35609833	+	230	230	NA	NA	intergenic circRNA
gma-circRNA1719	2.2103	Chr12	39141508	39141792	+	284	284	Glyma.12G231400.Wm82.a2.v1;	exon:39141215-39141988,;	exonic circRNA
gma-circRNA1723	3.0027	Chr12	40011306	40013739	+	2433	813	Glyma.12G241800.Wm82.a2.v1;	exon:40011306-40011498,exon:40013552-40014173,;	exonic circRNA
gma-circRNA1738	3.0511	Chr12	5535735	5536395	+	660	392	Glyma.12G074000.Wm82.a2.v1;	exon:5536003-5536395,;	exonic circRNA
gma-circRNA1744	2.4816	Chr12	6828876	6831124	+	2248	1852	Glyma.12G084600.Wm82.a2.v1;	exon:6828876-6829129,intron:6829129-6830728,;	exon-intron circRNA
gma-circRNA1762	2.2103	Chr13	11491708	11491887	-	179	179	Glyma.13G036800.Wm82.a2.v1;	intron:11491519-11491887,;	intronic circRNA
gma-circRNA1775	2.1706	Chr13	19158149	19158995	-	846	846	NA	NA	intergenic circRNA
gma-circRNA1788	2.1466	Chr13	22768971	22769168	+	197	197	NA	NA	intergenic circRNA
gma-circRNA1789	2.5934	Chr13	22855580	22855819	-	239	239	Glyma.13G114900.Wm82.a2.v1;	intron:22855557-22855819,;	intronic circRNA
gma-circRNA1812	3.069	Chr13	27776083	27776435	-	352	352	NA	NA	intergenic circRNA
gma-circRNA1826	2.1706	Chr13	29289938	29291615	+	1677	562	Glyma.13G179300.Wm82.a2.v1;	intron:29291168-29291511,intron:29290175-29290394,;	intronic circRNA
gma-circRNA1828	2.6457	Chr13	29966166	29968180	-	2014	2014	NA	NA	intergenic circRNA
gma-circRNA1829	2.6457	Chr13	29966196	29968210	+	2014	2014	NA	NA	intergenic circRNA
gma-circRNA1845	2.2103	Chr13	32825012	32825782	+	770	562	Glyma.13G214800.Wm82.a2.v1;	intron:32825135-32825697,;	intronic circRNA
gma-circRNA1854	2.2103	Chr13	33459262	33459669	-	407	407	NA	NA	intergenic circRNA
gma-circRNA1856	4.7864	Chr13	34245601	34246907	+	1306	1030	Glyma.13G230500.Wm82.a2.v1;	intron:34245703-34246209,intron:34246257-34246781,;	intronic circRNA
gma-circRNA1857	2.7349	Chr13	34356976	34357176	+	200	200	Glyma.13G232500.Wm82.a2.v1;	intron:34356976-34357199,;	intronic circRNA
gma-circRNA1874	2.5664	Chr13	39387722	39388000	+	278	278	Glyma.13G294300.Wm82.a2.v1;	intron:39387728-39388053,;	intronic circRNA
gma-circRNA1878	2.5934	Chr13	40600431	40601611	-	1180	736	Glyma.13G310500.Wm82.a2.v1;	intron:40600710-40601446,;	intronic circRNA
gma-circRNA1899	2.6657	Chr13	44093044	44093518	+	474	263	Glyma.13G351800.Wm82.a2.v1;	intron:44093136-44093399,;	intronic circRNA
gma-circRNA1909	2.1706	Chr13	45419475	45419691	+	216	216	NA	NA	intergenic circRNA
gma-circRNA1915	2.2103	Chr13	7358888	7359121	+	233	233	Glyma.13G028200.Wm82.a2.v1;	exon:7358501-7359106,;	exonic circRNA
gma-circRNA1924	2.2103	Chr14	1313480	1334004	-	20524	1954	Glyma.14G018500.Wm82.a2.v1;Glyma.14G018300.Wm82.a2.v1;	exon:1333662-1334004,;exon:1315298-1315550,exon:1314152-1314464,exon:1315632-1315836,intron:1314701-1314960,exon:1314960-1315176,intron:1316029-1316398,;	exon-intron circRNA
gma-circRNA1926	2.2103	Chr14	1315935	1336574	-	20639	1176	Glyma.14G018300.Wm82.a2.v1;Glyma.14G018500.Wm82.a2.v1;	intron:1316029-1316398,;intron:1334004-1334210,intron:1335433-1335692,exon:1333662-1334004,;	exon-intron circRNA
gma-circRNA1927	2.704	Chr14	1387412	1387642	+	230	230	Glyma.14G019400.Wm82.a2.v1;	intron:1386392-1394014,;	intronic circRNA
gma-circRNA1928	2.2103	Chr14	1419932	1420120	-	188	188	NA	NA	intergenic circRNA
gma-circRNA1930	2.1706	Chr14	147368	147755	+	387	387	NA	NA	intergenic circRNA
gma-circRNA1939	2.2103	Chr14	19580383	19580535	+	152	152	NA	NA	intergenic circRNA
gma-circRNA1941	2.5465	Chr14	2121439	2123068	-	1629	695	Glyma.14G029000.Wm82.a2.v1;	exon:2121673-2122368,;	exonic circRNA
gma-circRNA1942	2.1716	Chr14	21697745	21698382	+	637	611	Glyma.14G129100.Wm82.a2.v1;	exon:21697771-21698382,;	exonic circRNA
gma-circRNA1953	2.2103	Chr14	27621314	27621844	+	530	222	Glyma.14G140800.Wm82.a2.v1;	exon:27621622-27621844,;	exonic circRNA
gma-circRNA1954	3.6935	Chr14	2763046	2763463	-	417	170	Glyma.14G036800.Wm82.a2.v1;	exon:2763046-2763216,;	exonic circRNA
gma-circRNA1958	3.1091	Chr14	2853793	2853977	+	184	184	NA	NA	intergenic circRNA
gma-circRNA1963	3.2966	Chr14	2860119	2876486	+	16367	279	Glyma.14G038300.Wm82.a2.v1;	exon:2860119-2860398,;	exonic circRNA
gma-circRNA1968	2.4816	Chr14	322183	322423	+	240	240	NA	NA	intergenic circRNA
gma-circRNA1973	2.5934	Chr14	3460717	3460968	+	251	251	NA	NA	intergenic circRNA
gma-circRNA1976	2.2103	Chr14	3592939	3593389	-	450	218	Glyma.14G047200.Wm82.a2.v1;	exon:3592939-3593157,;	exonic circRNA
gma-circRNA1979	2.2103	Chr14	39042456	39042706	-	250	250	Glyma.14G162300.Wm82.a2.v1;	intron:39042435-39042706,;	intronic circRNA
gma-circRNA1985	2.7935	Chr14	3959657	3959926	-	269	269	NA	NA	intergenic circRNA
gma-circRNA1992	2.7935	Chr14	3959741	3959917	+	176	176	NA	NA	intergenic circRNA
gma-circRNA1994	2.2949	Chr14	3959747	3959935	-	188	188	NA	NA	intergenic circRNA
gma-circRNA1996	2.5934	Chr14	40639382	40639657	+	275	275	Glyma.14G164700.Wm82.a2.v1;	intron:40639382-40639687,;	intronic circRNA
gma-circRNA1998	2.1466	Chr14	40922873	40952186	-	29313	9154	Glyma.14G165700.Wm82.a2.v1;Glyma.14G166000.Wm82.a2.v1;	intron:40930355-40931589,exon:40931589-40932488,intron:40928881-40929760,intron:40929823-40930270,intron:40927434-40928723,intron:40922984-40927180,;exon:40951976-40952186,;	exon-intron circRNA
gma-circRNA1999	2.5934	Chr14	42238806	42239818	-	1012	749	Glyma.14G170600.Wm82.a2.v1;	exon:42238806-42238965,exon:42239369-42239555,intron:42238965-42239369,;	exon-intron circRNA
gma-circRNA2003	2.4816	Chr14	45253717	45254078	-	361	361	NA	NA	intergenic circRNA
gma-circRNA2033	2.1466	Chr14	6626786	6627047	+	261	261	NA	NA	intergenic circRNA
gma-circRNA2039	2.2103	Chr14	7165473	7165996	+	523	523	Glyma.14G082500.Wm82.a2.v1;	exon:7165473-7165996,;	exonic circRNA
gma-circRNA2069	2.2103	Chr15	13752958	13753265	+	307	307	Glyma.15G161200.Wm82.a2.v1;	intron:13752958-13753300,;	intronic circRNA
gma-circRNA2081	2.2103	Chr15	17349119	17349305	+	186	186	NA	NA	intergenic circRNA
gma-circRNA2089	2.4816	Chr15	2130887	2131370	+	483	483	NA	NA	intergenic circRNA
gma-circRNA2094	2.5934	Chr15	22258533	22259179	+	646	639	Glyma.15G195000.Wm82.a2.v1;	exon:22258540-22259179,;	exonic circRNA
gma-circRNA2118	3.069	Chr15	33417003	33427561	+	10558	9590	Glyma.15G212800.Wm82.a2.v1;	intron:33419310-33419795,intron:33426488-33427416,intron:33426032-33426450,intron:33417610-33419240,intron:33419957-33425924,exon:33419795-33419957,;	exon-intron circRNA
gma-circRNA2122	2.8306	Chr15	33591198	33591825	-	627	627	NA	NA	intergenic circRNA
gma-circRNA2125	2.1706	Chr15	3668575	3669820	-	1245	218	Glyma.15G046000.Wm82.a2.v1;	exon:3669602-3669820,;	exonic circRNA
gma-circRNA2146	3.1091	Chr15	45210	45603	+	393	393	Glyma.15G000300.Wm82.a2.v1;	exon:45210-45603,;	exonic circRNA
gma-circRNA2150	2.7458	Chr15	4604798	4605431	-	633	633	NA	NA	intergenic circRNA
gma-circRNA2154	2.1706	Chr15	47861047	47861382	-	335	335	NA	NA	intergenic circRNA
gma-circRNA2156	2.8306	Chr15	48586564	48586736	-	172	172	NA	NA	intergenic circRNA
gma-circRNA2157	4.1476	Chr15	48586564	48586742	-	178	178	NA	NA	intergenic circRNA
gma-circRNA2163	2.1706	Chr15	49961000	49961874	+	874	674	Glyma.15G265300.Wm82.a2.v1;	intron:49961090-49961764,;	intronic circRNA
gma-circRNA2168	2.2103	Chr15	51342987	51343334	-	347	347	Glyma.15G275000.Wm82.a2.v1;	intron:51342966-51343334,;	intronic circRNA
gma-circRNA2170	2.1706	Chr15	545118	545422	-	304	304	NA	NA	intergenic circRNA
gma-circRNA2171	3.8167	Chr15	6157910	6158114	-	204	204	Glyma.15G080200.Wm82.a2.v1;	intron:6157887-6158114,;	intronic circRNA
gma-circRNA2177	2.2103	Chr15	7350066	7350249	+	183	183	NA	NA	intergenic circRNA
gma-circRNA2180	2.4816	Chr15	757110	757962	-	852	852	NA	NA	intergenic circRNA
gma-circRNA2184	2.5664	Chr15	8493896	8495720	+	1824	1106	Glyma.15G108000.Wm82.a2.v1;	intron:8494398-8494744,intron:8494854-8495614,;	intronic circRNA
gma-circRNA2188	2.5387	Chr15	9516110	9516589	+	479	479	NA	NA	intergenic circRNA
gma-circRNA2215	2.2103	Chr16	21496303	21496710	+	407	407	NA	NA	intergenic circRNA
gma-circRNA2226	2.5934	Chr16	27105117	27105554	+	437	437	NA	NA	intergenic circRNA
gma-circRNA2244	2.2103	Chr16	31217770	31218646	+	876	426	Glyma.16G151700.Wm82.a2.v1;	intron:31218076-31218502,;	intronic circRNA
gma-circRNA2249	2.1706	Chr16	3163200	3163388	-	188	188	Glyma.16G033700.Wm82.a2.v1;	exon:3162767-3163558,;	exonic circRNA
gma-circRNA2260	2.1706	Chr16	3433376	3433540	+	164	164	Glyma.16G036100.Wm82.a2.v1;	intron:3433376-3433626,;	intronic circRNA
gma-circRNA2264	2.4816	Chr16	36718763	36723004	+	4241	172	Glyma.16G207300.Wm82.a2.v1;	exon:36718763-36718935,;	exonic circRNA
gma-circRNA2265	2.954	Chr16	36920833	36922521	+	1688	1231	Glyma.16G209900.Wm82.a2.v1;	intron:36921126-36922357,;	intronic circRNA
gma-circRNA2281	2.1706	Chr16	4110396	4110557	+	161	161	NA	NA	intergenic circRNA
gma-circRNA2283	2.9058	Chr16	4273909	4278213	-	4304	1247	Glyma.16G045100.Wm82.a2.v1;Glyma.16G045000.Wm82.a2.v1;	exon:4277697-4277891,exon:4276984-4277384,intron:4277384-4277697,;exon:4273909-4274249,;	exon-intron circRNA
gma-circRNA2285	3.5867	Chr16	47770	48137	+	367	367	NA	NA	intergenic circRNA
gma-circRNA2290	2.2103	Chr16	6658642	6659561	+	919	656	Glyma.16G067200.Wm82.a2.v1;	intron:6658767-6659423,;	intronic circRNA
gma-circRNA2298	2.1706	Chr16	8580386	8581607	-	1221	910	Glyma.16G080700.Wm82.a2.v1;	intron:8580537-8580957,intron:8581059-8581549,;	intronic circRNA
gma-circRNA2322	2.5465	Chr17	1287662	1288772	-	1110	683	Glyma.17G017300.Wm82.a2.v1;	intron:1287980-1288663,;	intronic circRNA
gma-circRNA2323	2.2103	Chr17	1287662	1289327	-	1665	1665	Glyma.17G017300.Wm82.a2.v1;	intron:1288772-1290202,intron:1287980-1288663,;	intronic circRNA
gma-circRNA2339	2.2103	Chr17	1998856	1999205	+	349	349	Glyma.17G027100.Wm82.a2.v1;	intron:1998856-1999238,;	intronic circRNA
gma-circRNA2360	2.1706	Chr17	2554074	2554258	-	184	184	NA	NA	intergenic circRNA
gma-circRNA2372	2.1466	Chr17	30748642	30748945	-	303	303	NA	NA	intergenic circRNA
gma-circRNA2392	2.9068	Chr17	39020777	39022711	-	1934	1112	Glyma.17G235100.Wm82.a2.v1;	intron:39021087-39021797,intron:39022193-39022595,;	intronic circRNA
gma-circRNA2409	2.5664	Chr17	40775599	40778328	-	2729	1762	Glyma.17G253900.Wm82.a2.v1;	intron:40775948-40777163,intron:40777667-40778214,;	intronic circRNA
gma-circRNA2423	2.1466	Chr17	5266735	5267029	+	294	294	Glyma.17G067700.Wm82.a2.v1;	exon:5265664-5267266,;	exonic circRNA
gma-circRNA2459	2.2103	Chr18	1831539	1832704	+	1165	870	Glyma.18G024700.Wm82.a2.v1;	intron:1831833-1832122,intron:1832281-1832862,;	intronic circRNA
gma-circRNA2467	2.2103	Chr18	2395350	2396393	-	1043	589	Glyma.18G031300.Wm82.a2.v1;	exon:2396203-2396393,intron:2395804-2396203,;	exon-intron circRNA
gma-circRNA2468	4.2482	Chr18	24811485	24812426	-	941	724	Glyma.18G146600.Wm82.a2.v1;	intron:24811856-24812354,exon:24811485-24811711,;	exon-intron circRNA
gma-circRNA2484	3.4982	Chr18	43341220	43342299	+	1079	691	Glyma.18G179800.Wm82.a2.v1;	intron:43341350-43342041,;	intronic circRNA
gma-circRNA2500	2.2103	Chr18	50565889	50566188	+	299	299	Glyma.18G218900.Wm82.a2.v1;	exon:50565889-50566188,;	exonic circRNA
gma-circRNA2505	2.7935	Chr18	52202784	52203099	+	315	315	NA	NA	intergenic circRNA
gma-circRNA2510	2.704	Chr18	53469736	53469893	-	157	157	NA	NA	intergenic circRNA
gma-circRNA2518	2.1706	Chr18	54149436	54152536	+	3100	1625	Glyma.18G255000.Wm82.a2.v1;	intron:54150872-54151429,intron:54149562-54150630,;	intronic circRNA
gma-circRNA2520	2.5934	Chr18	5541763	5542727	+	964	784	Glyma.18G061100.Wm82.a2.v1;	exon:5542385-5542547,exon:5541763-5541954,intron:5541954-5542385,;	exon-intron circRNA
gma-circRNA2521	3.069	Chr18	5552211	5552895	-	684	525	Glyma.18G061200.Wm82.a2.v1;	exon:5552716-5552895,intron:5552370-5552716,;	exon-intron circRNA
gma-circRNA2525	3.0511	Chr18	55983520	55984085	-	565	565	NA	NA	intergenic circRNA
gma-circRNA2547	2.7935	Chr18	9363032	9363281	+	249	249	NA	NA	intergenic circRNA
gma-circRNA2566	2.9068	Chr19	3396018	3397917	-	1899	1342	Glyma.19G027200.Wm82.a2.v1;	intron:3396422-3397764,;	intronic circRNA
gma-circRNA2591	3.0511	Chr19	38887582	38887922	-	340	340	NA	NA	intergenic circRNA
gma-circRNA2603	2.7458	Chr19	40639573	40649609	+	10036	4729	Glyma.19G145500.Wm82.a2.v1;Glyma.19G145600.Wm82.a2.v1;	intron:40642918-40643753,intron:40647408-40647716,intron:40643858-40645696,intron:40645837-40646724,exon:40642534-40642918,;exon:40649132-40649609,;	exon-intron circRNA
gma-circRNA2608	2.1706	Chr19	41459537	41460184	-	647	600	Glyma.19G154200.Wm82.a2.v1;	exon:41459817-41460184,intron:41459584-41459817,;	exon-intron circRNA
gma-circRNA2614	2.1706	Chr19	43144207	43144593	+	386	386	NA	NA	intergenic circRNA
gma-circRNA2615	2.2103	Chr19	43144207	43145432	+	1225	150	Glyma.19G170700.Wm82.a2.v1;	exon:43145282-43145432,;	exonic circRNA
gma-circRNA2620	2.4816	Chr19	43791830	43792022	+	192	192	NA	NA	intergenic circRNA
gma-circRNA2643	3.0511	Chr19	47352782	47353929	-	1147	1147	NA	NA	intergenic circRNA
gma-circRNA2646	2.2949	Chr19	47506460	47506851	+	391	391	Glyma.19G222700.Wm82.a2.v1;	intron:47506460-47506874,;	intronic circRNA
gma-circRNA2661	2.1466	Chr19	48760213	48760363	+	150	150	NA	NA	intergenic circRNA
gma-circRNA2679	2.5387	Chr19	50387930	50388241	-	311	311	Glyma.19G260700.Wm82.a2.v1;	exon:50387930-50388241,;	exonic circRNA
gma-circRNA2682	2.5387	Chr19	50620626	50623807	-	3181	2228	Glyma.19G263500.Wm82.a2.v1;	intron:50621330-50623558,;	intronic circRNA
gma-circRNA2685	2.1706	Chr19	558326	558634	-	308	308	Glyma.19G006000.Wm82.a2.v1;	exon:558326-558647,;	exonic circRNA
gma-circRNA2699	2.4816	Chr20	16963003	16963213	+	210	210	NA	NA	intergenic circRNA
gma-circRNA2700	2.9068	Chr20	16963003	16963239	+	236	236	NA	NA	intergenic circRNA
gma-circRNA2704	2.1706	Chr20	16963003	16963578	+	575	575	NA	NA	intergenic circRNA
gma-circRNA2712	2.1466	Chr20	2007727	2009617	-	1890	1617	Glyma.20G019300.Wm82.a2.v1;	intron:2007921-2009538,;	intronic circRNA
gma-circRNA2730	3.0027	Chr20	26374491	26376013	-	1522	1462	Glyma.20G074200.Wm82.a2.v1;	exon:26374491-26374920,intron:26374920-26375953,;	exon-intron circRNA
gma-circRNA2731	2.5934	Chr20	27392925	27394588	-	1663	1663	NA	NA	intergenic circRNA
gma-circRNA2734	2.1466	Chr20	3008485	3008740	-	255	255	Glyma.20G027200.Wm82.a2.v1;	exon:3008375-3008753,;	exonic circRNA
gma-circRNA2740	2.4816	Chr20	33875763	33877345	-	1582	588	Glyma.20G095800.Wm82.a2.v1;	exon:33877074-33877345,intron:33876118-33876435,;	exon-intron circRNA
gma-circRNA2742	2.2103	Chr20	34020670	34021449	-	779	779	NA	NA	intergenic circRNA
gma-circRNA2745	2.2103	Chr20	34667524	34668196	+	672	672	NA	NA	intergenic circRNA
gma-circRNA2748	2.1706	Chr20	35326171	35326898	-	727	314	Glyma.20G111200.Wm82.a2.v1;	intron:35326430-35326744,;	intronic circRNA
gma-circRNA2751	3.0436	Chr20	35816364	35816701	-	337	337	Glyma.20G116100.Wm82.a2.v1;	exon:35816257-35816701,;	exonic circRNA
gma-circRNA2754	2.1706	Chr20	36421940	36422148	+	208	208	NA	NA	intergenic circRNA
gma-circRNA2756	2.1706	Chr20	365787	372419	+	6632	322	Glyma.20G004000.Wm82.a2.v1;	intron:371567-371889,;	intronic circRNA
gma-circRNA2759	2.5934	Chr20	372676	384412	+	11736	11736	Glyma.20G004000.Wm82.a2.v1;	intron:382247-384306,intron:372419-382158,;	intronic circRNA
gma-circRNA2770	3.1091	Chr20	390526	391464	+	938	536	Glyma.20G004000.Wm82.a2.v1;	intron:390644-391180,;	intronic circRNA
gma-circRNA2786	2.4816	Chr20	41628516	41628695	+	179	179	Glyma.20G178900.Wm82.a2.v1;	intron:41628516-41628718,;	intronic circRNA
gma-circRNA2791	2.5664	Chr20	42095471	42098586	+	3115	2457	Glyma.20G182800.Wm82.a2.v1;	intron:42095834-42098291,;	intronic circRNA
gma-circRNA2796	2.1466	Chr20	42807575	42808843	-	1268	832	Glyma.20G189500.Wm82.a2.v1;	intron:42808011-42808453,exon:42808453-42808843,;	exon-intron circRNA
gma-circRNA2798	2.4816	Chr20	43552169	43553165	-	996	867	Glyma.20G198100.Wm82.a2.v1;	intron:43552407-43553036,exon:43552169-43552407,;	exon-intron circRNA
gma-circRNA2805	2.7458	Chr20	45212127	45218026	-	5899	4160	Glyma.20G216500.Wm82.a2.v1;	exon:45217225-45217478,intron:45213616-45213952,intron:45216134-45216651,intron:45212282-45213526,intron:45214051-45215861,;	exon-intron circRNA
gma-circRNA2822	2.704	Chr20	47082126	47083008	+	882	247	Glyma.20G239300.Wm82.a2.v1;	intron:47082624-47082871,;	intronic circRNA
gma-circRNA2830	2.1706	Chr20	47540179	47540699	+	520	520	NA	NA	intergenic circRNA
gma-circRNA2833	2.5934	Chr20	47711642	47712357	-	715	276	Glyma.20G247700.Wm82.a2.v1;	intron:47712002-47712278,;	intronic circRNA
gma-circRNA2837	2.2103	Chr20	47863810	47864720	-	910	640	Glyma.20G250000.Wm82.a2.v1;	intron:47863953-47864593,;	intronic circRNA
gma-circRNA2848	4.1561	scaffold_21	2815999	2817243	-	1244	1244	NA	NA	intergenic circRNA
gma-circRNA2853	2.1706	scaffold_21	3366773	3367369	-	596	366	Glyma.U020600.Wm82.a2.v1;	intron:3366938-3367304,;	intronic circRNA
gma-circRNA2865	3.0511	scaffold_471	7557	8370	-	813	813	NA	NA	intergenic circRNA

## Sheet: Table S4-2
Table S4-2. The down-expressed circRNAs identified in NJCMS1A and NJCMS1B.
CircRNA ID	Log2FoldChange	Chromosome	Start	End	Strand	Length	Spliced Length	Parental Gene	Feature	CircRNA Type
gma-circRNA0002	-4.0039	Chr01	14066992	14067862	-	870	662	Glyma.01G073400.Wm82.a2.v1;	exon:14066992-14067654,;	exonic circRNA
gma-circRNA0006	-2.6446	Chr01	14666234	14667458	+	1224	936	Glyma.01G074000.Wm82.a2.v1;	exon:14666234-14666429,intron:14666429-14667170,;	exon-intron circRNA
gma-circRNA0007	-2.0751	Chr01	1498561	1498772	-	211	211	NA	NA	intergenic circRNA
gma-circRNA0015	-2.4098	Chr01	1752620	1753064	-	444	444	NA	NA	intergenic circRNA
gma-circRNA0016	-2.4323	Chr01	18754231	18754388	+	157	157	NA	NA	intergenic circRNA
gma-circRNA0021	-2.0751	Chr01	199405	199679	+	274	274	NA	NA	intergenic circRNA
gma-circRNA0024	-2.0751	Chr01	2161020	2161820	+	800	596	Glyma.01G021300.Wm82.a2.v1;	intron:2161165-2161761,;	intronic circRNA
gma-circRNA0044	-2.6886	Chr01	3236525	3236709	-	184	184	NA	NA	intergenic circRNA
gma-circRNA0050	-2.1297	Chr01	4006534	4008222	-	1688	1239	Glyma.01G037700.Wm82.a2.v1;	intron:4006590-4007401,intron:4007506-4007934,;	intronic circRNA
gma-circRNA0053	-3.1005	Chr01	40827704	40883643	+	55939	29048	Glyma.01G118800.Wm82.a2.v1;Glyma.01G118900.Wm82.a2.v1;	exon:40837538-40837788,intron:40827823-40837222,intron:40838293-40838823,intron:40837788-40838142,exon:40837222-40837433,;intron:40863653-40863921,intron:40862939-40863218,intron:40865666-40870141,exon:40882591-40882971,intron:40864978-40865603,intron:40870510-40882591,exon:40883215-40883411,;	exon-intron circRNA
gma-circRNA0057	-2.2061	Chr01	46942855	46943887	-	1032	785	Glyma.01G140600.Wm82.a2.v1;	intron:46942994-46943779,;	intronic circRNA
gma-circRNA0060	-2.2061	Chr01	49103464	49104231	+	767	470	Glyma.01G153600.Wm82.a2.v1;	intron:49103761-49104025,exon:49104025-49104231,;	exon-intron circRNA
gma-circRNA0061	-2.0571	Chr01	50013613	50016461	-	2848	827	Glyma.01G162100.Wm82.a2.v1;	intron:50013762-50014274,exon:50014780-50015095,;	exon-intron circRNA
gma-circRNA0064	-2.8118	Chr01	50727023	50728006	-	983	768	Glyma.01G169800.Wm82.a2.v1;	intron:50727129-50727897,;	intronic circRNA
gma-circRNA0073	-2.3342	Chr01	51810134	51810329	-	195	195	Glyma.01G182500.Wm82.a2.v1;	exon:51810134-51810329,;	exonic circRNA
gma-circRNA0075	-2.0751	Chr01	51995927	51997011	-	1084	650	Glyma.01G184600.Wm82.a2.v1;	intron:51996247-51996897,;	intronic circRNA
gma-circRNA0076	-2.2061	Chr01	52112459	52112690	-	231	231	NA	NA	intergenic circRNA
gma-circRNA0082	-2.6446	Chr01	53348326	53349011	+	685	617	Glyma.01G199700.Wm82.a2.v1;	intron:53348415-53348840,exon:53348840-53349032,;	exon-intron circRNA
gma-circRNA0089	-2.2061	Chr01	53965627	53965869	+	242	242	Glyma.01G207800.Wm82.a2.v1;	exon:53965627-53965869,;	exonic circRNA
gma-circRNA0097	-2.4098	Chr01	54608697	54609494	-	797	557	Glyma.01G215500.Wm82.a2.v1;	intron:54608830-54609387,;	intronic circRNA
gma-circRNA0102	-2.0751	Chr01	55569612	55569817	-	205	205	Glyma.01G227200.Wm82.a2.v1;	intron:55569162-55569970,;	intronic circRNA
gma-circRNA0103	-2.0571	Chr01	55776234	55776550	-	316	316	NA	NA	intergenic circRNA
gma-circRNA0113	-2.2061	Chr01	56648379	56648534	+	155	155	NA	NA	intergenic circRNA
gma-circRNA0116	-3.2634	Chr01	56739287	56739538	-	251	251	NA	NA	intergenic circRNA
gma-circRNA0120	-2.0571	Chr01	6088143	6089039	+	896	435	Glyma.01G051400.Wm82.a2.v1;	intron:6088486-6088921,;	intronic circRNA
gma-circRNA0123	-2.4098	Chr01	7508449	7508764	-	315	315	Glyma.01G057100.Wm82.a2.v1;	exon:7507969-7509412,;	exonic circRNA
gma-circRNA0131	-2.0751	Chr02	10025210	10025573	-	363	363	NA	NA	intergenic circRNA
gma-circRNA0138	-2.3342	Chr02	11889282	11894721	-	5439	5439	NA	NA	intergenic circRNA
gma-circRNA0139	-2.0751	Chr02	11889692	11891847	-	2155	2155	NA	NA	intergenic circRNA
gma-circRNA0141	-2.0751	Chr02	12442717	12443175	-	458	293	Glyma.02G124400.Wm82.a2.v1;	intron:12442795-12443088,;	intronic circRNA
gma-circRNA0143	-3.841	Chr02	13173728	13174354	+	626	626	NA	NA	intergenic circRNA
gma-circRNA0147	-2.7851	Chr02	14380599	14381817	+	1218	950	Glyma.02G138800.Wm82.a2.v1;	intron:14380729-14381679,;	intronic circRNA
gma-circRNA0148	-2.0751	Chr02	14574406	14575205	-	799	799	NA	NA	intergenic circRNA
gma-circRNA0150	-2.4323	Chr02	14655568	14668831	-	13263	1199	Glyma.02G141900.Wm82.a2.v1;	exon:14662107-14662508,exon:14655568-14656366,;	exonic circRNA
gma-circRNA0156	-2.8009	Chr02	14885506	14885706	-	200	200	NA	NA	intergenic circRNA
gma-circRNA0158	-2.2061	Chr02	14924730	14925040	-	310	310	NA	NA	intergenic circRNA
gma-circRNA0160	-2.0751	Chr02	15118606	15121397	-	2791	2120	Glyma.02G146500.Wm82.a2.v1;	intron:15118693-15120574,intron:15120810-15121049,;	intronic circRNA
gma-circRNA0162	-2.0751	Chr02	15159647	15159959	-	312	312	NA	NA	intergenic circRNA
gma-circRNA0165	-2.3342	Chr02	15331564	15331965	+	401	401	NA	NA	intergenic circRNA
gma-circRNA0166	-2.1297	Chr02	15380364	15381741	-	1377	1028	Glyma.02G149600.Wm82.a2.v1;	exon:15380364-15380641,intron:15380641-15381392,;	exon-intron circRNA
gma-circRNA0167	-2.3342	Chr02	15649718	15649886	-	168	168	NA	NA	intergenic circRNA
gma-circRNA0170	-2.1297	Chr02	15693166	15693533	-	367	367	NA	NA	intergenic circRNA
gma-circRNA0176	-2.0571	Chr02	21066334	21066881	-	547	547	Glyma.02G162300.Wm82.a2.v1;	exon:21066334-21066881,;	exonic circRNA
gma-circRNA0178	-2.0751	Chr02	21895122	21895823	-	701	287	Glyma.02G163300.Wm82.a2.v1;	intron:21895405-21895692,;	intronic circRNA
gma-circRNA0193	-2.0751	Chr02	3183003	3183350	-	347	347	NA	NA	intergenic circRNA
gma-circRNA0194	-4.0546	Chr02	3234684	3235227	-	543	543	NA	NA	intergenic circRNA
gma-circRNA0195	-2.0571	Chr02	3292290	3293280	-	990	486	Glyma.02G035600.Wm82.a2.v1;	intron:3292624-3293110,;	intronic circRNA
gma-circRNA0210	-2.0571	Chr02	40308625	40308917	-	292	292	NA	NA	intergenic circRNA
gma-circRNA0211	-2.0571	Chr02	40712351	40712622	-	271	271	NA	NA	intergenic circRNA
gma-circRNA0213	-2.0751	Chr02	40824504	40825047	+	543	271	Glyma.02G220400.Wm82.a2.v1;	exon:40824776-40825047,;	exonic circRNA
gma-circRNA0216	-3.0985	Chr02	4169316	4169476	-	160	160	NA	NA	intergenic circRNA
gma-circRNA0226	-2.6446	Chr02	4425364	4425760	-	396	396	NA	NA	intergenic circRNA
gma-circRNA0240	-2.0751	Chr02	45149113	45149344	-	231	231	NA	NA	intergenic circRNA
gma-circRNA0242	-3.0985	Chr02	45149113	45149386	-	273	159	Glyma.02G267000.Wm82.a2.v1;	exon:45149236-45149395,;	exonic circRNA
gma-circRNA0244	-2.0751	Chr02	45149126	45149386	-	260	159	Glyma.02G267000.Wm82.a2.v1;	exon:45149236-45149395,;	exonic circRNA
gma-circRNA0254	-2.0751	Chr02	45517502	45517748	+	246	246	Glyma.02G271300.Wm82.a2.v1;	exon:45517502-45517748,;	exonic circRNA
gma-circRNA0257	-2.0751	Chr02	45631891	45632081	+	190	190	NA	NA	intergenic circRNA
gma-circRNA0267	-2.0751	Chr02	48195175	48196202	+	1027	322	Glyma.02G307900.Wm82.a2.v1;	intron:48195387-48195709,;	intronic circRNA
gma-circRNA0270	-2.2061	Chr02	504816	505212	-	396	396	Glyma.02G004600.Wm82.a2.v1;	intron:504545-504978,exon:504978-505212,;	exon-intron circRNA
gma-circRNA0272	-2.0751	Chr02	5921823	5922218	+	395	395	NA	NA	intergenic circRNA
gma-circRNA0273	-2.4098	Chr02	5957965	5958443	+	478	478	NA	NA	intergenic circRNA
gma-circRNA0281	-2.2061	Chr02	7936992	7937683	+	691	640	Glyma.02G090200.Wm82.a2.v1;	exon:7937447-7937683,intron:7937043-7937447,;	exon-intron circRNA
gma-circRNA0282	-2.3342	Chr02	8025877	8026100	-	223	223	NA	NA	intergenic circRNA
gma-circRNA0285	-2.2061	Chr02	8742545	8743229	+	684	380	Glyma.02G097300.Wm82.a2.v1;	intron:8742594-8742974,;	intronic circRNA
gma-circRNA0286	-2.0751	Chr02	876110	877497	+	1387	934	Glyma.02G008600.Wm82.a2.v1;	intron:876563-876870,exon:876870-877497,;	exon-intron circRNA
gma-circRNA0290	-2.0751	Chr02	9975009	9975204	+	195	195	NA	NA	intergenic circRNA
gma-circRNA0294	-2.0571	Chr03	16865321	16865483	+	162	162	NA	NA	intergenic circRNA
gma-circRNA0297	-2.3342	Chr03	21945212	21945747	+	535	535	NA	NA	intergenic circRNA
gma-circRNA0303	-2.7863	Chr03	26533415	26534428	+	1013	568	Glyma.03G089000.Wm82.a2.v1;	exon:26533860-26534428,;	exonic circRNA
gma-circRNA0304	-2.6886	Chr03	26676606	26676979	-	373	373	NA	NA	intergenic circRNA
gma-circRNA0306	-2.4323	Chr03	27187486	27189299	-	1813	1161	Glyma.03G091800.Wm82.a2.v1;	intron:27187995-27189156,;	intronic circRNA
gma-circRNA0322	-3.3614	Chr03	33390912	33391695	-	783	783	NA	NA	intergenic circRNA
gma-circRNA0325	-2.8118	Chr03	33839584	33839867	-	283	283	Glyma.03G124900.Wm82.a2.v1;	exon:33839584-33839867,;	exonic circRNA
gma-circRNA0327	-2.1297	Chr03	34062658	34062860	-	202	202	Glyma.03G126600.Wm82.a2.v1;	intron:34062630-34062860,;	intronic circRNA
gma-circRNA0330	-2.0751	Chr03	3490315	3491961	+	1646	1646	NA	NA	intergenic circRNA
gma-circRNA0335	-2.9679	Chr03	35084115	35088840	-	4725	4725	NA	NA	intergenic circRNA
gma-circRNA0336	-2.2061	Chr03	35084127	35088951	+	4824	4824	NA	NA	intergenic circRNA
gma-circRNA0346	-2.0571	Chr03	35990137	35999670	+	9533	1449	Glyma.03G144200.Wm82.a2.v1;Glyma.03G144300.Wm82.a2.v1;	exon:35990137-35990891,;intron:35998914-35999609,;	exon-intron circRNA
gma-circRNA0351	-2.8118	Chr03	37967928	37968211	+	283	283	Glyma.03G164700.Wm82.a2.v1;	intron:37967931-37968238,;	intronic circRNA
gma-circRNA0362	-2.0571	Chr03	40558670	40559389	-	719	719	NA	NA	intergenic circRNA
gma-circRNA0364	-2.0571	Chr03	41119531	41119947	+	416	416	NA	NA	intergenic circRNA
gma-circRNA0366	-2.1297	Chr03	41387170	41387630	-	460	460	NA	NA	intergenic circRNA
gma-circRNA0368	-2.4098	Chr03	41501604	41502110	-	506	506	NA	NA	intergenic circRNA
gma-circRNA0372	-2.0571	Chr03	41884532	41885389	-	857	406	Glyma.03G213800.Wm82.a2.v1;	exon:41885202-41885389,intron:41884983-41885202,;	exon-intron circRNA
gma-circRNA0373	-2.1297	Chr03	42866059	42866453	+	394	219	Glyma.03G226400.Wm82.a2.v1;	exon:42866286-42866505,;	exonic circRNA
gma-circRNA0378	-2.1297	Chr03	43499994	43500402	-	408	294	Glyma.03G234600.Wm82.a2.v1;	exon:43499883-43500177,;	exonic circRNA
gma-circRNA0381	-2.0571	Chr03	43585377	43585947	-	570	570	NA	NA	intergenic circRNA
gma-circRNA0383	-2.0571	Chr03	43799620	43803717	-	4097	4097	NA	NA	intergenic circRNA
gma-circRNA0387	-2.5614	Chr03	44054106	44054405	-	299	299	Glyma.03G242500.Wm82.a2.v1;	intron:44054075-44054382,;	intronic circRNA
gma-circRNA0389	-2.1297	Chr03	44342670	44343056	-	386	386	NA	NA	intergenic circRNA
gma-circRNA0390	-2.4098	Chr03	44491424	44497422	-	5998	4296	Glyma.03G248600.Wm82.a2.v1;	intron:44492955-44497251,;	intronic circRNA
gma-circRNA0393	-2.6886	Chr03	44796135	44797780	-	1645	1522	Glyma.03G252300.Wm82.a2.v1;	intron:44796258-44797603,exon:44797603-44797780,;	exon-intron circRNA
gma-circRNA0394	-2.1297	Chr03	44831012	44832359	+	1347	1069	Glyma.03G252600.Wm82.a2.v1;	exon:44831290-44831533,exon:44832106-44832359,intron:44831533-44832106,;	exon-intron circRNA
gma-circRNA0397	-2.4098	Chr03	45530884	45531038	-	154	154	NA	NA	intergenic circRNA
gma-circRNA0399	-2.3342	Chr03	45570933	45571148	-	215	215	Glyma.03G262300.Wm82.a2.v1;	exon:45570933-45571148,;	exonic circRNA
gma-circRNA0400	-2.0571	Chr03	45620212	45620466	+	254	254	NA	NA	intergenic circRNA
gma-circRNA0401	-3.2336	Chr03	45657746	45658134	-	388	388	NA	NA	intergenic circRNA
gma-circRNA0410	-2.4098	Chr04	11511099	11513791	+	2692	2140	Glyma.04G108100.Wm82.a2.v1;	intron:11511374-11513241,exon:11513595-11513868,;	exon-intron circRNA
gma-circRNA0411	-2.2061	Chr04	1201605	1202679	+	1074	757	Glyma.04G015800.Wm82.a2.v1;	intron:1201738-1202195,intron:1202292-1202592,;	intronic circRNA
gma-circRNA0413	-2.2061	Chr04	12571567	12571871	+	304	304	Glyma.04G112300.Wm82.a2.v1;	exon:12571567-12571871,;	exonic circRNA
gma-circRNA0424	-3.47	Chr04	15952904	15954125	+	1221	1221	NA	NA	intergenic circRNA
gma-circRNA0430	-2.8118	Chr04	18145367	18146603	-	1236	1236	NA	NA	intergenic circRNA
gma-circRNA0433	-2.4548	Chr04	19444378	19446361	+	1983	1118	Glyma.04G134700.Wm82.a2.v1;	exon:19446127-19446365,intron:19444720-19445600,;	exon-intron circRNA
gma-circRNA0434	-2.2061	Chr04	19445600	19446361	+	761	238	Glyma.04G134700.Wm82.a2.v1;	exon:19446127-19446365,;	exonic circRNA
gma-circRNA0452	-2.4323	Chr04	333842	334012	-	170	170	Glyma.04G004000.Wm82.a2.v1;	intron:333819-334012,;	intronic circRNA
gma-circRNA0457	-2.0571	Chr04	36412972	36414453	+	1481	1235	Glyma.04G155600.Wm82.a2.v1;	intron:36413086-36414321,;	intronic circRNA
gma-circRNA0458	-2.0751	Chr04	3734925	3735638	+	713	713	NA	NA	intergenic circRNA
gma-circRNA0459	-2.4098	Chr04	3735485	3735828	+	343	343	NA	NA	intergenic circRNA
gma-circRNA0462	-2.4098	Chr04	39926041	39926254	+	213	213	NA	NA	intergenic circRNA
gma-circRNA0464	-2.3342	Chr04	40502920	40503913	-	993	583	Glyma.04G163400.Wm82.a2.v1;	intron:40503097-40503494,exon:40503494-40503680,;	exon-intron circRNA
gma-circRNA0468	-2.0571	Chr04	4063998	4064338	+	340	340	Glyma.04G050000.Wm82.a2.v1;	exon:4063998-4064338,;	exonic circRNA
gma-circRNA0471	-2.0751	Chr04	43296511	43296738	-	227	227	NA	NA	intergenic circRNA
gma-circRNA0474	-2.0571	Chr04	44158706	44158905	+	199	199	NA	NA	intergenic circRNA
gma-circRNA0475	-2.0571	Chr04	44159841	44160150	-	309	309	Glyma.04G177600.Wm82.a2.v1;	intron:44159818-44160150,;	intronic circRNA
gma-circRNA0479	-2.6506	Chr04	44978994	44979415	+	421	421	Glyma.04G182900.Wm82.a2.v1;	intron:44978994-44979445,;	intronic circRNA
gma-circRNA0486	-2.4548	Chr04	46233524	46234255	+	731	272	Glyma.04G191400.Wm82.a2.v1;	intron:46233880-46234152,;	intronic circRNA
gma-circRNA0488	-2.3342	Chr04	46386511	46388371	-	1860	1860	NA	NA	intergenic circRNA
gma-circRNA0493	-2.4323	Chr04	4664157	4664363	-	206	206	NA	NA	intergenic circRNA
gma-circRNA0498	-2.0751	Chr04	47720906	47721150	+	244	244	NA	NA	intergenic circRNA
gma-circRNA0501	-2.2061	Chr04	48087205	48087481	-	276	276	NA	NA	intergenic circRNA
gma-circRNA0502	-2.1297	Chr04	4841502	4843973	-	2471	1751	Glyma.04G059000.Wm82.a2.v1;	intron:4841724-4841934,intron:4842009-4842548,intron:4842823-4843609,exon:4841508-4841724,;	exon-intron circRNA
gma-circRNA0505	-2.8118	Chr04	49036819	49037375	-	556	349	Glyma.04G219600.Wm82.a2.v1;	intron:49036928-49037277,;	intronic circRNA
gma-circRNA0516	-2.0751	Chr04	51262482	51263648	-	1166	875	Glyma.04G245100.Wm82.a2.v1;	intron:51263097-51263557,intron:51262554-51262969,;	intronic circRNA
gma-circRNA0518	-2.2061	Chr04	5143250	5144312	+	1062	1062	NA	NA	intergenic circRNA
gma-circRNA0519	-2.0751	Chr04	51511252	51511805	-	553	477	Glyma.04G247900.Wm82.a2.v1;	exon:51511252-51511441,exon:51511517-51511805,;	exonic circRNA
gma-circRNA0523	-2.4098	Chr04	51968454	51968836	+	382	382	NA	NA	intergenic circRNA
gma-circRNA0527	-2.0751	Chr04	52238443	52238661	+	218	218	NA	NA	intergenic circRNA
gma-circRNA0534	-2.5604	Chr04	60681	61366	-	685	549	Glyma.04G000400.Wm82.a2.v1;	intron:60750-61299,;	intronic circRNA
gma-circRNA0535	-2.0751	Chr04	6093387	6093937	+	550	550	NA	NA	intergenic circRNA
gma-circRNA0541	-2.6084	Chr04	6476262	6476580	-	318	318	Glyma.04G077000.Wm82.a2.v1;	intron:6476232-6476580,;	intronic circRNA
gma-circRNA0543	-2.4548	Chr04	7000337	7000509	-	172	172	NA	NA	intergenic circRNA
gma-circRNA0544	-2.2061	Chr04	7161716	7161896	-	180	180	Glyma.04G084400.Wm82.a2.v1;	exon:7161716-7161896,;	exonic circRNA
gma-circRNA0554	-2.2061	Chr04	7966865	7967024	+	159	159	NA	NA	intergenic circRNA
gma-circRNA0555	-2.0751	Chr04	8000266	8000537	-	271	271	NA	NA	intergenic circRNA
gma-circRNA0562	-2.1297	Chr04	8723324	8724597	-	1273	200	Glyma.04G096600.Wm82.a2.v1;	exon:8723324-8723524,;	exonic circRNA
gma-circRNA0565	-3.396	Chr04	9001277	9001588	+	311	311	NA	NA	intergenic circRNA
gma-circRNA0567	-2.0751	Chr04	9178616	9178929	-	313	308	Glyma.04G100100.Wm82.a2.v1;	exon:9178616-9178924,;	exonic circRNA
gma-circRNA0570	-3.1606	Chr05	1268655	1270743	-	2088	1524	Glyma.05G013400.Wm82.a2.v1;	intron:1269888-1270476,intron:1268742-1269678,;	intronic circRNA
gma-circRNA0571	-2.0751	Chr05	1370546	1370744	-	198	198	NA	NA	intergenic circRNA
gma-circRNA0578	-2.0751	Chr05	1903191	1903582	-	391	313	Glyma.05G021500.Wm82.a2.v1;	exon:1903345-1903658,;	exonic circRNA
gma-circRNA0587	-2.4548	Chr05	275937	276203	-	266	266	NA	NA	intergenic circRNA
gma-circRNA0589	-2.2061	Chr05	28052044	28052460	-	416	416	NA	NA	intergenic circRNA
gma-circRNA0590	-2.7204	Chr05	29556518	29557925	-	1407	1407	NA	NA	intergenic circRNA
gma-circRNA0595	-2.1297	Chr05	30949847	30950205	-	358	358	NA	NA	intergenic circRNA
gma-circRNA0603	-2.2061	Chr05	34128098	34128286	-	188	188	NA	NA	intergenic circRNA
gma-circRNA0618	-2.4323	Chr05	37216221	37217035	-	814	615	Glyma.05G185300.Wm82.a2.v1;	intron:37216344-37216959,;	intronic circRNA
gma-circRNA0622	-2.4098	Chr05	37739089	37739255	-	166	166	NA	NA	intergenic circRNA
gma-circRNA0624	-2.3342	Chr05	38181170	38181502	-	332	332	Glyma.05G197600.Wm82.a2.v1;	intron:38181140-38183079,;	intronic circRNA
gma-circRNA0626	-2.2061	Chr05	3902711	3902946	+	235	235	Glyma.05G043700.Wm82.a2.v1;	intron:3902711-3902978,;	intronic circRNA
gma-circRNA0630	-2.4098	Chr05	39517796	39526914	-	9118	3314	Glyma.05G214000.Wm82.a2.v1;Glyma.05G214100.Wm82.a2.v1;	exon:39521663-39523103,;intron:39525542-39525953,intron:39524458-39524971,intron:39526137-39526813,intron:39525071-39525345,;	exon-intron circRNA
gma-circRNA0634	-2.0571	Chr05	39893523	39909561	+	16038	2428	Glyma.05G219600.Wm82.a2.v1;Glyma.05G219400.Wm82.a2.v1;	intron:39908225-39908999,exon:39908999-39909267,;exon:39893523-39893766,exon:39893891-39894371,exon:39894946-39895454,exon:39894489-39894644,;	exon-intron circRNA
gma-circRNA0637	-2.0751	Chr05	39975643	39975872	+	229	229	NA	NA	intergenic circRNA
gma-circRNA0643	-2.0751	Chr05	41009849	41010188	+	339	339	Glyma.05G232600.Wm82.a2.v1;	intron:41009849-41010221,;	intronic circRNA
gma-circRNA0645	-2.0751	Chr05	41169784	41170137	-	353	353	NA	NA	intergenic circRNA
gma-circRNA0650	-2.9043	Chr05	41603905	41604106	+	201	201	NA	NA	intergenic circRNA
gma-circRNA0653	-2.0571	Chr05	41634364	41636121	-	1757	1547	Glyma.05G241400.Wm82.a2.v1;	intron:41634558-41635077,intron:41635153-41635987,exon:41634364-41634558,;	exon-intron circRNA
gma-circRNA0654	-2.0751	Chr05	41841440	41841848	-	408	408	Glyma.05G243900.Wm82.a2.v1;	exon:41841440-41841848,;	exonic circRNA
gma-circRNA0656	-2.8009	Chr05	42009985	42010335	+	350	350	Glyma.05G246500.Wm82.a2.v1;	intron:42009985-42010357,;	intronic circRNA
gma-circRNA0660	-2.2061	Chr05	4228738	4228986	-	248	248	Glyma.05G047400.Wm82.a2.v1;	intron:4228706-4228986,;	intronic circRNA
gma-circRNA0672	-2.4323	Chr05	6684869	6687148	-	2279	846	Glyma.05G066700.Wm82.a2.v1;	intron:6686162-6687008,;	intronic circRNA
gma-circRNA0675	-2.6886	Chr05	8884660	8884919	-	259	259	Glyma.05G074800.Wm82.a2.v1;	intron:8884634-8884919,;	intronic circRNA
gma-circRNA0679	-2.3342	Chr06	10302650	10308900	+	6250	4048	Glyma.06G126000.Wm82.a2.v1;	intron:10305216-10305979,intron:10306041-10308427,intron:10304800-10305165,intron:10302804-10303338,;	intronic circRNA
gma-circRNA0682	-2.4098	Chr06	10475143	10475341	+	198	198	NA	NA	intergenic circRNA
gma-circRNA0684	-2.0751	Chr06	10944	11156	+	212	212	NA	NA	intergenic circRNA
gma-circRNA0685	-2.2061	Chr06	11143071	11143342	-	271	271	Glyma.06G135600.Wm82.a2.v1;	intron:11143048-11143343,;	intronic circRNA
gma-circRNA0686	-2.2061	Chr06	11402521	11403005	+	484	484	NA	NA	intergenic circRNA
gma-circRNA0687	-2.1297	Chr06	11447961	11449192	-	1231	1107	Glyma.06G140400.Wm82.a2.v1;	exon:11448933-11449192,intron:11448085-11448933,;	exon-intron circRNA
gma-circRNA0688	-2.4098	Chr06	11505947	11506211	+	264	264	NA	NA	intergenic circRNA
gma-circRNA0699	-2.7451	Chr06	130308	131661	+	1353	588	Glyma.06G001300.Wm82.a2.v1;	intron:131000-131298,exon:130308-130598,;	exon-intron circRNA
gma-circRNA0704	-2.8118	Chr06	1378389	1378832	+	443	443	NA	NA	intergenic circRNA
gma-circRNA0708	-2.0751	Chr06	14116938	14117488	+	550	550	NA	NA	intergenic circRNA
gma-circRNA0711	-2.0571	Chr06	14317664	14318259	+	595	171	Glyma.06G171000.Wm82.a2.v1;	exon:14318088-14318259,;	exonic circRNA
gma-circRNA0713	-2.0751	Chr06	14467818	14474747	-	6929	226	Glyma.06G172600.Wm82.a2.v1;	intron:14467965-14468191,;	intronic circRNA
gma-circRNA0724	-2.3342	Chr06	15411292	15411658	-	366	366	NA	NA	intergenic circRNA
gma-circRNA0726	-2.0571	Chr06	1588235	1588427	-	192	192	NA	NA	intergenic circRNA
gma-circRNA0728	-2.2061	Chr06	16355803	16356095	+	292	292	Glyma.06G187500.Wm82.a2.v1;	intron:16355803-16356118,;	intronic circRNA
gma-circRNA0730	-2.0571	Chr06	16454109	16455026	+	917	917	NA	NA	intergenic circRNA
gma-circRNA0734	-2.2061	Chr06	1739711	1741413	-	1702	1290	Glyma.06G023300.Wm82.a2.v1;	intron:1739870-1741160,;	intronic circRNA
gma-circRNA0736	-2.3342	Chr06	18695762	18696196	+	434	434	NA	NA	intergenic circRNA
gma-circRNA0741	-2.0751	Chr06	19699247	19703421	-	4174	3162	Glyma.06G206000.Wm82.a2.v1;	intron:19700087-19703040,intron:19699754-19699963,;	intronic circRNA
gma-circRNA0742	-2.0571	Chr06	20775568	20776264	-	696	696	NA	NA	intergenic circRNA
gma-circRNA0758	-2.0571	Chr06	2196955	2203553	+	6598	1370	Glyma.06G028200.Wm82.a2.v1;	intron:2199423-2199711,intron:2200967-2201594,intron:2200291-2200746,;	intronic circRNA
gma-circRNA0766	-2.0751	Chr06	2197092	2203484	-	6392	6392	NA	NA	intergenic circRNA
gma-circRNA0768	-2.0751	Chr06	2197104	2203553	+	6449	1370	Glyma.06G028200.Wm82.a2.v1;	intron:2200967-2201594,intron:2199423-2199711,intron:2200291-2200746,;	intronic circRNA
gma-circRNA0776	-2.4098	Chr06	22721458	22722778	-	1320	1320	NA	NA	intergenic circRNA
gma-circRNA0789	-2.0571	Chr06	26785671	26787956	-	2285	2027	Glyma.06G221100.Wm82.a2.v1;	intron:26785807-26786774,intron:26786857-26787917,;	intronic circRNA
gma-circRNA0791	-2.0751	Chr06	28875099	28875569	-	470	217	Glyma.06G222100.Wm82.a2.v1;	intron:28875232-28875449,;	intronic circRNA
gma-circRNA0792	-2.0571	Chr06	28887716	28888439	-	723	723	NA	NA	intergenic circRNA
gma-circRNA0796	-2.0751	Chr06	2943523	2945643	+	2120	1185	Glyma.06G038900.Wm82.a2.v1;	intron:2944251-2945436,;	intronic circRNA
gma-circRNA0799	-2.0571	Chr06	3221276	3221500	+	224	224	NA	NA	intergenic circRNA
gma-circRNA0811	-2.0571	Chr06	4245252	4247565	+	2313	1456	Glyma.06G056300.Wm82.a2.v1;	intron:4245319-4246323,exon:4247113-4247565,;	exon-intron circRNA
gma-circRNA0814	-2.2061	Chr06	4529228	4530117	-	889	522	Glyma.06G059700.Wm82.a2.v1;	intron:4529356-4529878,;	intronic circRNA
gma-circRNA0815	-2.2061	Chr06	4541204	4541749	-	545	383	Glyma.06G059800.Wm82.a2.v1;	exon:4541585-4541749,intron:4541366-4541585,;	exon-intron circRNA
gma-circRNA0816	-2.4323	Chr06	45697096	45728257	-	31161	1111	Glyma.06G268700.Wm82.a2.v1;	exon:45727146-45728257,;	exonic circRNA
gma-circRNA0819	-2.4098	Chr06	45791351	45793099	-	1748	1748	NA	NA	intergenic circRNA
gma-circRNA0821	-2.0751	Chr06	46599377	46600017	-	640	640	NA	NA	intergenic circRNA
gma-circRNA0826	-2.1297	Chr06	47759443	47760621	+	1178	1073	Glyma.06G288900.Wm82.a2.v1;	exon:47760357-47760621,intron:47759548-47760357,;	exon-intron circRNA
gma-circRNA0827	-2.0751	Chr06	48026413	48027113	+	700	700	Glyma.06G291600.Wm82.a2.v1;	exon:48026413-48026595,intron:48026595-48027520,;	exon-intron circRNA
gma-circRNA0829	-2.4548	Chr06	48377465	48390936	+	13471	1760	Glyma.06G294800.Wm82.a2.v1;	intron:48378625-48379225,exon:48378369-48378625,exon:48377465-48377690,intron:48377690-48378369,;	exon-intron circRNA
gma-circRNA0831	-2.2061	Chr06	48477290	48478646	+	1356	684	Glyma.06G296000.Wm82.a2.v1;	intron:48477393-48478077,;	intronic circRNA
gma-circRNA0832	-2.5614	Chr06	48479869	48480125	+	256	256	NA	NA	intergenic circRNA
gma-circRNA0833	-2.0751	Chr06	48616592	48618458	+	1866	1121	Glyma.06G296900.Wm82.a2.v1;	intron:48616854-48617277,intron:48617526-48618224,;	intronic circRNA
gma-circRNA0845	-2.0751	Chr06	6752357	6752549	-	192	192	NA	NA	intergenic circRNA
gma-circRNA0846	-2.0751	Chr06	6903923	6905185	-	1262	245	Glyma.06G089000.Wm82.a2.v1;	intron:6904831-6905076,;	intronic circRNA
gma-circRNA0848	-2.1297	Chr06	7008614	7016333	+	7719	7557	Glyma.06G090300.Wm82.a2.v1;	intron:7009242-7012651,intron:7014326-7017974,intron:7013132-7013632,;	intronic circRNA
gma-circRNA0854	-2.1297	Chr06	7467510	7467813	+	303	303	NA	NA	intergenic circRNA
gma-circRNA0858	-2.0571	Chr06	7595748	7596041	-	293	293	Glyma.06G096100.Wm82.a2.v1;	intron:7595722-7596041,;	intronic circRNA
gma-circRNA0861	-3.2974	Chr06	7808138	7809317	-	1179	947	Glyma.06G098300.Wm82.a2.v1;	exon:7808960-7809317,intron:7808388-7808728,exon:7808138-7808388,;	exon-intron circRNA
gma-circRNA0862	-2.3342	Chr06	7818762	7823018	-	4256	3696	Glyma.06G098300.Wm82.a2.v1;	intron:7819014-7819897,exon:7818762-7819032,intron:7820252-7822795,;	exon-intron circRNA
gma-circRNA0875	-2.3342	Chr07	1099367	1099606	+	239	239	Glyma.07G014000.Wm82.a2.v1;	intron:1099367-1099659,;	intronic circRNA
gma-circRNA0885	-2.1297	Chr07	14458687	14462813	-	4126	3395	Glyma.07G122900.Wm82.a2.v1;	intron:14458917-14460549,intron:14461024-14462069,intron:14460645-14460976,intron:14462144-14462531,;	intronic circRNA
gma-circRNA0886	-2.4098	Chr07	1461674	1462946	+	1272	540	Glyma.07G018400.Wm82.a2.v1;	intron:1462062-1462602,;	intronic circRNA
gma-circRNA0888	-2.6236	Chr07	14689525	14690575	-	1050	1050	NA	NA	intergenic circRNA
gma-circRNA0890	-2.0571	Chr07	14945303	14945783	-	480	480	NA	NA	intergenic circRNA
gma-circRNA0902	-2.1297	Chr07	1611377	1611602	+	225	225	Glyma.07G020600.Wm82.a2.v1;	exon:1611377-1611602,;	exonic circRNA
gma-circRNA0909	-2.0571	Chr07	18409080	18409801	-	721	411	Glyma.07G151700.Wm82.a2.v1;	intron:18409333-18409744,;	intronic circRNA
gma-circRNA0924	-2.0751	Chr07	2765743	2765985	-	242	242	Glyma.07G034800.Wm82.a2.v1;	exon:2765743-2766051,;	exonic circRNA
gma-circRNA0927	-2.8118	Chr07	2766581	2767908	-	1327	1224	Glyma.07G034800.Wm82.a2.v1;	intron:2766893-2767277,exon:2767277-2767518,exon:2767621-2767908,exon:2766581-2766893,;	exon-intron circRNA
gma-circRNA0929	-2.0751	Chr07	2769618	2769846	-	228	228	Glyma.07G034800.Wm82.a2.v1;	exon:2769592-2769830,;	exonic circRNA
gma-circRNA0936	-2.8118	Chr07	34238561	34238794	+	233	233	NA	NA	intergenic circRNA
gma-circRNA0938	-2.0571	Chr07	35099244	35099429	+	185	185	Glyma.07G183200.Wm82.a2.v1;	exon:35098370-35099714,;	exonic circRNA
gma-circRNA0940	-2.0571	Chr07	35238306	35238719	+	413	413	Glyma.07G184800.Wm82.a2.v1;	intron:35238305-35238736,;	intronic circRNA
gma-circRNA0941	-2.0751	Chr07	35600246	35600538	-	292	292	NA	NA	intergenic circRNA
gma-circRNA0942	-2.0751	Chr07	35619594	35620531	-	937	937	NA	NA	intergenic circRNA
gma-circRNA0943	-3.3766	Chr07	35801432	35801624	-	192	192	NA	NA	intergenic circRNA
gma-circRNA0948	-2.0751	Chr07	37579590	37579764	-	174	174	Glyma.07G206400.Wm82.a2.v1;	intron:37579558-37579764,;	intronic circRNA
gma-circRNA0952	-2.1297	Chr07	38755232	38755466	-	234	234	Glyma.07G215300.Wm82.a2.v1;	exon:38754836-38755493,;	exonic circRNA
gma-circRNA0956	-2.0751	Chr07	39943402	39943736	+	334	334	Glyma.07G223100.Wm82.a2.v1;	exon:39943402-39943736,;	exonic circRNA
gma-circRNA0961	-9.1302	Chr07	41356399	41356687	+	288	288	Glyma.07G232600.Wm82.a2.v1;	exon:41356399-41356687,;	exonic circRNA
gma-circRNA0967	-2.1297	Chr07	41968945	41969340	+	395	395	NA	NA	intergenic circRNA
gma-circRNA0969	-2.0751	Chr07	4203988	4204985	-	997	373	Glyma.07G049400.Wm82.a2.v1;	intron:4204202-4204575,;	intronic circRNA
gma-circRNA0980	-2.0751	Chr07	43598416	43598737	+	321	321	Glyma.07G260600.Wm82.a2.v1;	exon:43596850-43599114,;	exonic circRNA
gma-circRNA0985	-2.3342	Chr07	44269359	44269557	+	198	198	NA	NA	intergenic circRNA
gma-circRNA0989	-2.3342	Chr07	4996227	4996688	-	461	461	Glyma.07G056500.Wm82.a2.v1;	intron:4996209-4996688,;	intronic circRNA
gma-circRNA1000	-2.0751	Chr07	5218559	5219820	-	1261	816	Glyma.07G058400.Wm82.a2.v1;	intron:5218804-5219620,;	intronic circRNA
gma-circRNA1003	-2.6886	Chr07	5601673	5646429	+	44756	44756	NA	NA	intergenic circRNA
gma-circRNA1005	-2.0571	Chr07	6435780	6436189	+	409	409	Glyma.07G070700.Wm82.a2.v1;	intron:6435780-6436213,;	intronic circRNA
gma-circRNA1010	-2.0751	Chr07	7720005	7720209	+	204	204	Glyma.07G083500.Wm82.a2.v1;	intron:7720005-7720256,;	intronic circRNA
gma-circRNA1012	-2.0751	Chr07	777076	777464	+	388	388	Glyma.07G010300.Wm82.a2.v1;	intron:777076-777498,;	intronic circRNA
gma-circRNA1014	-2.0751	Chr07	8682558	8682814	-	256	238	Glyma.07G093000.Wm82.a2.v1;	exon:8682558-8682796,;	exonic circRNA
gma-circRNA1016	-2.0751	Chr08	10088848	10089280	+	432	432	Glyma.08G131600.Wm82.a2.v1;	exon:10088848-10089284,;	exonic circRNA
gma-circRNA1019	-2.3342	Chr08	10632398	10632618	-	220	220	NA	NA	intergenic circRNA
gma-circRNA1021	-2.9091	Chr08	10800845	10801001	-	156	156	NA	NA	intergenic circRNA
gma-circRNA1023	-2.0751	Chr08	11200277	11200561	+	284	284	Glyma.08G147000.Wm82.a2.v1;	intron:11200277-11200577,;	intronic circRNA
gma-circRNA1030	-2.2061	Chr08	1273870	1274079	-	209	209	Glyma.08G016100.Wm82.a2.v1;	intron:1273833-1274076,;	intronic circRNA
gma-circRNA1032	-2.8118	Chr08	13535872	13536088	+	216	216	Glyma.08G170000.Wm82.a2.v1;	exon:13534734-13537175,;	exonic circRNA
gma-circRNA1034	-2.4098	Chr08	13725235	13725593	+	358	358	NA	NA	intergenic circRNA
gma-circRNA1036	-2.8118	Chr08	13878083	13878284	+	201	201	NA	NA	intergenic circRNA
gma-circRNA1040	-2.2061	Chr08	1465125	1466463	+	1338	903	Glyma.08G018100.Wm82.a2.v1;	exon:1465125-1465287,intron:1465628-1466369,;	exon-intron circRNA
gma-circRNA1042	-2.0751	Chr08	14761624	14761868	-	244	244	NA	NA	intergenic circRNA
gma-circRNA1044	-2.0571	Chr08	14885292	14886645	-	1353	1050	Glyma.08G185700.Wm82.a2.v1;	intron:14885429-14886479,;	intronic circRNA
gma-circRNA1048	-2.0571	Chr08	15030898	15032520	+	1622	927	Glyma.08G187500.Wm82.a2.v1;	intron:15031297-15032224,;	intronic circRNA
gma-circRNA1056	-2.8118	Chr08	16552977	16553220	-	243	243	Glyma.08G204200.Wm82.a2.v1;	intron:16552954-16553220,;	intronic circRNA
gma-circRNA1065	-2.0751	Chr08	1734668	1734860	-	192	192	NA	NA	intergenic circRNA
gma-circRNA1066	-2.0571	Chr08	17596260	17596638	+	378	378	NA	NA	intergenic circRNA
gma-circRNA1067	-2.1297	Chr08	17855375	17856035	+	660	660	NA	NA	intergenic circRNA
gma-circRNA1068	-2.0751	Chr08	18188179	18188402	+	223	223	NA	NA	intergenic circRNA
gma-circRNA1069	-2.0751	Chr08	1840857	1841199	+	342	342	NA	NA	intergenic circRNA
gma-circRNA1073	-2.5604	Chr08	18973821	18974547	-	726	188	Glyma.08G231300.Wm82.a2.v1;	exon:18973821-18974009,;	exonic circRNA
gma-circRNA1074	-2.3163	Chr08	19220045	19220301	+	256	256	NA	NA	intergenic circRNA
gma-circRNA1075	-2.4323	Chr08	19264273	19264486	-	213	213	NA	NA	intergenic circRNA
gma-circRNA1079	-2.1297	Chr08	20213011	20213802	-	791	719	Glyma.08G237500.Wm82.a2.v1;	exon:20213585-20213802,intron:20213083-20213585,;	exon-intron circRNA
gma-circRNA1088	-2.1297	Chr08	21201522	21201812	-	290	262	Glyma.08G245500.Wm82.a2.v1;	exon:21201522-21201784,;	exonic circRNA
gma-circRNA1094	-2.4548	Chr08	28086416	28086620	+	204	204	Glyma.08G262900.Wm82.a2.v1;	intron:28083030-28089492,;	intronic circRNA
gma-circRNA1105	-2.0571	Chr08	33354318	33354490	+	172	172	NA	NA	intergenic circRNA
gma-circRNA1106	-2.3342	Chr08	3351392	3351665	-	273	273	NA	NA	intergenic circRNA
gma-circRNA1109	-2.0751	Chr08	35502459	35502811	-	352	352	NA	NA	intergenic circRNA
gma-circRNA1110	-2.8118	Chr08	35805674	35806138	-	464	464	NA	NA	intergenic circRNA
gma-circRNA1111	-2.0751	Chr08	3620871	3623309	-	2438	1670	Glyma.08G045900.Wm82.a2.v1;	intron:3622560-3623118,intron:3621090-3622202,;	intronic circRNA
gma-circRNA1123	-2.0751	Chr08	40522139	40522451	+	312	312	NA	NA	intergenic circRNA
gma-circRNA1129	-2.2061	Chr08	41684945	41685116	-	171	171	NA	NA	intergenic circRNA
gma-circRNA1137	-2.0751	Chr08	41903064	41903317	-	253	253	NA	NA	intergenic circRNA
gma-circRNA1139	-2.0751	Chr08	41903140	41903383	+	243	243	NA	NA	intergenic circRNA
gma-circRNA1143	-2.2061	Chr08	41903431	41903953	-	522	522	NA	NA	intergenic circRNA
gma-circRNA1156	-2.0751	Chr08	42621997	42622288	-	291	291	Glyma.08G307900.Wm82.a2.v1;	exon:42621997-42622288,;	exonic circRNA
gma-circRNA1168	-2.2061	Chr08	44949409	44949694	+	285	285	Glyma.08G332100.Wm82.a2.v1;	exon:44949409-44949694,;	exonic circRNA
gma-circRNA1176	-2.6446	Chr08	45600355	45600515	-	160	160	NA	NA	intergenic circRNA
gma-circRNA1183	-2.2061	Chr08	4695869	4696062	-	193	193	NA	NA	intergenic circRNA
gma-circRNA1185	-2.6886	Chr08	47177069	47177700	+	631	631	NA	NA	intergenic circRNA
gma-circRNA1188	-2.8118	Chr08	47323775	47323992	-	217	199	Glyma.08G361500.Wm82.a2.v1;	exon:47323775-47323974,;	exonic circRNA
gma-circRNA1190	-2.0751	Chr08	47352912	47353656	-	744	744	NA	NA	intergenic circRNA
gma-circRNA1192	-2.0571	Chr08	47443239	47443715	-	476	399	Glyma.08G362900.Wm82.a2.v1;	exon:47443499-47443715,exon:47443239-47443422,;	exonic circRNA
gma-circRNA1198	-3.7688	Chr08	5854140	5854346	-	206	206	Glyma.08G077100.Wm82.a2.v1;	intron:5853645-5854346,;	intronic circRNA
gma-circRNA1199	-2.8009	Chr08	5893920	5894218	-	298	298	NA	NA	intergenic circRNA
gma-circRNA1201	-2.3342	Chr08	6259523	6260773	+	1250	1250	NA	NA	intergenic circRNA
gma-circRNA1202	-2.0751	Chr08	6276834	6277095	+	261	261	Glyma.08G082900.Wm82.a2.v1;	exon:6276700-6277492,;	exonic circRNA
gma-circRNA1206	-2.0751	Chr08	70267	71592	-	1325	715	Glyma.08G001000.Wm82.a2.v1;	intron:70440-71155,;	intronic circRNA
gma-circRNA1213	-2.0751	Chr08	8532235	8532655	+	420	420	NA	NA	intergenic circRNA
gma-circRNA1217	-2.1297	Chr08	8878167	8878351	+	184	184	NA	NA	intergenic circRNA
gma-circRNA1225	-2.0571	Chr09	10175921	10178086	-	2165	1089	Glyma.09G084300.Wm82.a2.v1;	intron:10176629-10177474,intron:10177706-10177950,;	intronic circRNA
gma-circRNA1229	-2.0751	Chr09	10467162	10467366	+	204	204	NA	NA	intergenic circRNA
gma-circRNA1238	-2.2061	Chr09	15787575	15787808	-	233	233	NA	NA	intergenic circRNA
gma-circRNA1240	-2.4098	Chr09	1655206	1655824	+	618	271	Glyma.09G021000.Wm82.a2.v1;	intron:1655366-1655637,;	intronic circRNA
gma-circRNA1241	-2.0751	Chr09	1698050	1699974	+	1924	858	Glyma.09G021400.Wm82.a2.v1;	intron:1698950-1699808,;	intronic circRNA
gma-circRNA1244	-2.0751	Chr09	19121238	19121576	-	338	338	Glyma.09G103400.Wm82.a2.v1;	intron:19121213-19121576,;	intronic circRNA
gma-circRNA1264	-2.0751	Chr09	33087789	33088888	-	1099	670	Glyma.09G133200.Wm82.a2.v1;	intron:33088161-33088831,;	intronic circRNA
gma-circRNA1266	-2.5614	Chr09	34012659	34013235	+	576	576	NA	NA	intergenic circRNA
gma-circRNA1267	-2.4098	Chr09	34919770	34920267	+	497	497	NA	NA	intergenic circRNA
gma-circRNA1272	-2.2061	Chr09	36548206	36548370	+	164	164	NA	NA	intergenic circRNA
gma-circRNA1273	-3.2974	Chr09	3773545	3773943	+	398	158	Glyma.09G044200.Wm82.a2.v1;	exon:3773785-3773943,;	exonic circRNA
gma-circRNA1274	-2.0751	Chr09	3783388	3785394	+	2006	1015	Glyma.09G044300.Wm82.a2.v1;	intron:3783610-3784092,intron:3784272-3784805,;	intronic circRNA
gma-circRNA1275	-2.8118	Chr09	37868754	37868970	+	216	216	NA	NA	intergenic circRNA
gma-circRNA1276	-2.9043	Chr09	3786996	3787881	+	885	392	Glyma.09G044300.Wm82.a2.v1;	intron:3787159-3787551,;	intronic circRNA
gma-circRNA1280	-2.0571	Chr09	3842212	3842413	+	201	201	NA	NA	intergenic circRNA
gma-circRNA1284	-2.0751	Chr09	39117632	39117975	-	343	343	NA	NA	intergenic circRNA
gma-circRNA1287	-2.1297	Chr09	39399553	39400007	-	454	454	Glyma.09G169400.Wm82.a2.v1;	intron:39399527-39400008,;	intronic circRNA
gma-circRNA1288	-2.1297	Chr09	39759349	39759502	+	153	153	NA	NA	intergenic circRNA
gma-circRNA1295	-2.3342	Chr09	40842787	40843239	-	452	183	Glyma.09G183300.Wm82.a2.v1;	exon:40843056-40843239,;	exonic circRNA
gma-circRNA1296	-2.2061	Chr09	41207521	41207917	-	396	396	NA	NA	intergenic circRNA
gma-circRNA1299	-2.0751	Chr09	41656845	41657184	+	339	158	Glyma.09G191800.Wm82.a2.v1;	exon:41656845-41657003,;	exonic circRNA
gma-circRNA1305	-2.1297	Chr09	43196725	43197242	-	517	517	NA	NA	intergenic circRNA
gma-circRNA1309	-2.0751	Chr09	43850379	43850616	-	237	237	NA	NA	intergenic circRNA
gma-circRNA1311	-2.3342	Chr09	43937516	43939629	+	2113	1193	Glyma.09G215800.Wm82.a2.v1;	intron:43938216-43938737,intron:43938812-43939484,;	intronic circRNA
gma-circRNA1313	-2.3342	Chr09	45362009	45362361	-	352	352	NA	NA	intergenic circRNA
gma-circRNA1321	-2.0306	Chr09	47675605	47675857	-	252	252	Glyma.09G257900.Wm82.a2.v1;	exon:47675605-47675857,;	exonic circRNA
gma-circRNA1324	-2.0751	Chr09	48434898	48436661	-	1763	1116	Glyma.09G266600.Wm82.a2.v1;	intron:48435063-48435905,intron:48436131-48436405,;	intronic circRNA
gma-circRNA1327	-2.0751	Chr09	48546127	48547783	+	1656	431	Glyma.09G267800.Wm82.a2.v1;	exon:48546127-48546558,;	exonic circRNA
gma-circRNA1336	-2.0571	Chr09	5180689	5182180	-	1491	1073	Glyma.09G057400.Wm82.a2.v1;	intron:5180830-5181903,;	intronic circRNA
gma-circRNA1340	-2.0751	Chr09	5499027	5499958	-	931	931	NA	NA	intergenic circRNA
gma-circRNA1342	-2.1297	Chr09	5774418	5774608	+	190	190	Glyma.09G061200.Wm82.a2.v1;	intron:5774418-5774640,;	intronic circRNA
gma-circRNA1348	-2.0751	Chr09	8531006	8531355	-	349	349	NA	NA	intergenic circRNA
gma-circRNA1355	-2.4098	Chr10	17197628	17197992	+	364	364	NA	NA	intergenic circRNA
gma-circRNA1356	-2.4098	Chr10	1760219	1761597	+	1378	1378	NA	NA	intergenic circRNA
gma-circRNA1358	-2.0751	Chr10	2087524	2087737	-	213	213	NA	NA	intergenic circRNA
gma-circRNA1360	-2.1297	Chr10	21586314	21586931	+	617	617	NA	NA	intergenic circRNA
gma-circRNA1376	-2.0571	Chr10	2660147	2660449	-	302	302	Glyma.10G030600.Wm82.a2.v1;	intron:2660115-2660449,;	intronic circRNA
gma-circRNA1378	-2.0751	Chr10	2891088	2891240	+	152	152	NA	NA	intergenic circRNA
gma-circRNA1380	-2.8118	Chr10	29665406	29665575	+	169	169	NA	NA	intergenic circRNA
gma-circRNA1386	-2.6446	Chr10	32583704	32583892	-	188	188	Glyma.10G124800.Wm82.a2.v1;	intron:32583676-32583893,;	intronic circRNA
gma-circRNA1393	-2.8118	Chr10	35438207	35438412	+	205	205	NA	NA	intergenic circRNA
gma-circRNA1395	-2.0571	Chr10	37334625	37338528	+	3903	548	Glyma.10G139700.Wm82.a2.v1;	exon:37334625-37335173,;	exonic circRNA
gma-circRNA1399	-2.8118	Chr10	38244080	38244683	+	603	603	NA	NA	intergenic circRNA
gma-circRNA1402	-2.4098	Chr10	38597842	38598807	-	965	746	Glyma.10G150800.Wm82.a2.v1;	intron:38597971-38598717,;	intronic circRNA
gma-circRNA1403	-2.0571	Chr10	38608626	38608826	-	200	200	Glyma.10G151000.Wm82.a2.v1;	intron:38608582-38608825,;	intronic circRNA
gma-circRNA1404	-2.4323	Chr10	38777077	38777325	-	248	248	Glyma.10G153200.Wm82.a2.v1;	exon:38776575-38777566,;	exonic circRNA
gma-circRNA1418	-2.1297	Chr10	42401260	42403245	+	1985	1004	Glyma.10G191300.Wm82.a2.v1;	intron:42401881-42402199,intron:42402641-42403327,;	intronic circRNA
gma-circRNA1423	-2.0751	Chr10	43251295	43251556	-	261	261	NA	NA	intergenic circRNA
gma-circRNA1432	-2.0571	Chr10	44873269	44873566	+	297	297	Glyma.10G217200.Wm82.a2.v1;	intron:44873269-44873592,;	intronic circRNA
gma-circRNA1434	-2.0751	Chr10	45128748	45129426	-	678	278	Glyma.10G219600.Wm82.a2.v1;	exon:45129148-45129426,;	exonic circRNA
gma-circRNA1435	-2.6506	Chr10	45283429	45283586	+	157	157	NA	NA	intergenic circRNA
gma-circRNA1439	-2.0571	Chr10	46507570	46507977	-	407	201	Glyma.10G236100.Wm82.a2.v1;	exon:46507776-46507977,;	exonic circRNA
gma-circRNA1445	-2.0751	Chr10	47864886	47866667	-	1781	1285	Glyma.10G250600.Wm82.a2.v1;	intron:47864965-47865398,intron:47865463-47866315,;	intronic circRNA
gma-circRNA1448	-2.0751	Chr10	48578564	48578844	-	280	280	NA	NA	intergenic circRNA
gma-circRNA1456	-2.0571	Chr10	5027201	5028970	+	1769	740	Glyma.10G055100.Wm82.a2.v1;	exon:5027351-5027670,intron:5027670-5028091,;	exon-intron circRNA
gma-circRNA1460	-2.0571	Chr10	50574050	50574227	+	177	177	NA	NA	intergenic circRNA
gma-circRNA1462	-2.0751	Chr10	50754569	50755342	+	773	415	Glyma.10G288800.Wm82.a2.v1;	intron:50754869-50755284,;	intronic circRNA
gma-circRNA1473	-2.9091	Chr10	5330307	5330580	-	273	273	Glyma.10G058200.Wm82.a2.v1;	exon:5329320-5331070,;	exonic circRNA
gma-circRNA1477	-2.0751	Chr10	6652559	6652829	-	270	236	Glyma.10G067600.Wm82.a2.v1;	exon:6652605-6652841,;	exonic circRNA
gma-circRNA1479	-2.0751	Chr10	6652577	6652729	+	152	152	NA	NA	intergenic circRNA
gma-circRNA1480	-2.3342	Chr10	6652619	6652789	+	170	170	NA	NA	intergenic circRNA
gma-circRNA1485	-2.8118	Chr10	7896956	7897491	+	535	535	Glyma.10G075900.Wm82.a2.v1;	intron:7897082-7899965,;	intronic circRNA
gma-circRNA1488	-2.3342	Chr11	10210650	10210924	-	274	274	NA	NA	intergenic circRNA
gma-circRNA1490	-3.841	Chr11	10391627	10391897	-	270	270	NA	NA	intergenic circRNA
gma-circRNA1501	-2.0571	Chr11	12447136	12447553	+	417	417	Glyma.11G154200.Wm82.a2.v1;	exon:12446983-12447781,;	exonic circRNA
gma-circRNA1508	-2.1297	Chr11	15778269	15780392	+	2123	1823	Glyma.11G165600.Wm82.a2.v1;	intron:15779182-15780299,intron:15778335-15779041,;	intronic circRNA
gma-circRNA1520	-2.0571	Chr11	2389139	2389650	+	511	239	Glyma.11G032700.Wm82.a2.v1;	exon:2389411-2389650,;	exonic circRNA
gma-circRNA1523	-2.0751	Chr11	24417930	24418228	+	298	298	NA	NA	intergenic circRNA
gma-circRNA1526	-2.9679	Chr11	2577853	2579263	-	1410	1176	Glyma.11G035800.Wm82.a2.v1;	exon:2577853-2578255,exon:2578853-2579029,intron:2578255-2578853,;	exon-intron circRNA
gma-circRNA1527	-2.2061	Chr11	2597682	2597854	-	172	172	NA	NA	intergenic circRNA
gma-circRNA1529	-2.1297	Chr11	26363294	26363590	-	296	296	NA	NA	intergenic circRNA
gma-circRNA1539	-2.0571	Chr11	2869440	2871852	+	2412	2412	Glyma.11G039900.Wm82.a2.v1;	intron:2870815-2871411,exon:2871411-2871600,intron:2870296-2870713,intron:2868566-2869991,;	exon-intron circRNA
gma-circRNA1541	-3.1606	Chr11	2874150	2875342	+	1192	322	Glyma.11G039900.Wm82.a2.v1;	exon:2874625-2874947,;	exonic circRNA
gma-circRNA1546	-3.796	Chr11	30433975	30434471	-	496	496	NA	NA	intergenic circRNA
gma-circRNA1555	-2.2061	Chr11	33133583	33133920	-	337	337	NA	NA	intergenic circRNA
gma-circRNA1559	-2.2061	Chr11	33566328	33567496	-	1168	1168	Glyma.11G241500.Wm82.a2.v1;	exon:33566068-33566539,intron:33566539-33567454,;	exon-intron circRNA
gma-circRNA1560	-3.3783	Chr11	33774	34095	+	321	321	NA	NA	intergenic circRNA
gma-circRNA1563	-2.0751	Chr11	34110471	34111653	-	1182	505	Glyma.11G248700.Wm82.a2.v1;	intron:34110837-34111342,;	intronic circRNA
gma-circRNA1566	-2.0751	Chr11	34396134	34398394	-	2260	867	Glyma.11G253100.Wm82.a2.v1;	intron:34396546-34396853,intron:34397022-34397582,;	intronic circRNA
gma-circRNA1572	-2.8118	Chr11	3759501	3759651	-	150	150	NA	NA	intergenic circRNA
gma-circRNA1576	-2.4098	Chr11	436743	438481	-	1738	1387	Glyma.11G006100.Wm82.a2.v1;	intron:437984-438375,exon:436743-437029,intron:437029-437739,;	exon-intron circRNA
gma-circRNA1586	-2.4548	Chr11	5860346	5860768	+	422	422	Glyma.11G077800.Wm82.a2.v1;	intron:5860346-5860792,;	intronic circRNA
gma-circRNA1592	-2.0571	Chr11	6875322	6877018	+	1696	1606	Glyma.11G090900.Wm82.a2.v1;	intron:6875412-6876713,exon:6876713-6877018,;	exon-intron circRNA
gma-circRNA1595	-2.0751	Chr11	6924171	6924346	-	175	175	NA	NA	intergenic circRNA
gma-circRNA1599	-2.0751	Chr11	7024834	7025179	-	345	345	NA	NA	intergenic circRNA
gma-circRNA1605	-2.0751	Chr11	771666	771910	+	244	244	Glyma.11G010900.Wm82.a2.v1;	exon:771666-771910,;	exonic circRNA
gma-circRNA1607	-2.0571	Chr11	7773591	7774167	+	576	395	Glyma.11G102200.Wm82.a2.v1;	exon:7773772-7774167,;	exonic circRNA
gma-circRNA1609	-2.0571	Chr11	7874831	7875179	+	348	348	NA	NA	intergenic circRNA
gma-circRNA1623	-2.6886	Chr11	9011884	9012123	-	239	239	Glyma.11G118600.Wm82.a2.v1;	intron:9011863-9012123,;	intronic circRNA
gma-circRNA1630	-2.5604	Chr11	9925758	9926010	+	252	252	NA	NA	intergenic circRNA
gma-circRNA1632	-2.6506	Chr11	9930096	9931850	-	1754	1754	Glyma.11G130300.Wm82.a2.v1;	intron:9930334-9931581,exon:9931581-9931850,exon:9930096-9930334,;	exon-intron circRNA
gma-circRNA1650	-2.1297	Chr12	17719496	17719872	-	376	376	NA	NA	intergenic circRNA
gma-circRNA1657	-2.2061	Chr12	2089483	2089807	-	324	324	NA	NA	intergenic circRNA
gma-circRNA1663	-2.1297	Chr12	22904308	22904858	-	550	550	NA	NA	intergenic circRNA
gma-circRNA1669	-2.6506	Chr12	24277824	24278131	+	307	307	NA	NA	intergenic circRNA
gma-circRNA1672	-2.0751	Chr12	24277866	24278285	-	419	419	NA	NA	intergenic circRNA
gma-circRNA1677	-2.6886	Chr12	24279011	24279267	-	256	256	NA	NA	intergenic circRNA
gma-circRNA1680	-2.1297	Chr12	2457463	2457679	+	216	216	Glyma.12G032500.Wm82.a2.v1;	intron:2457463-2457707,;	intronic circRNA
gma-circRNA1685	-2.1297	Chr12	28468701	28469027	-	326	326	Glyma.12G160500.Wm82.a2.v1;	intron:28468672-28469027,;	intronic circRNA
gma-circRNA1690	-2.4098	Chr12	3191305	3191736	-	431	431	NA	NA	intergenic circRNA
gma-circRNA1699	-2.1297	Chr12	33620822	33621048	-	226	226	NA	NA	intergenic circRNA
gma-circRNA1703	-2.0571	Chr12	35107193	35108293	-	1100	1100	NA	NA	intergenic circRNA
gma-circRNA1714	-2.0571	Chr12	38084581	38084996	+	415	415	NA	NA	intergenic circRNA
gma-circRNA1715	-2.4548	Chr12	38309362	38310069	-	707	345	Glyma.12G223300.Wm82.a2.v1;	intron:38309610-38309955,;	intronic circRNA
gma-circRNA1721	-2.1297	Chr12	39484581	39484761	-	180	180	NA	NA	intergenic circRNA
gma-circRNA1722	-2.0751	Chr12	39529674	39529923	+	249	249	NA	NA	intergenic circRNA
gma-circRNA1725	-2.6886	Chr12	4050597	4050921	-	324	324	Glyma.12G055900.Wm82.a2.v1;	intron:4050573-4050921,;	intronic circRNA
gma-circRNA1731	-2.0751	Chr12	4707609	4707940	+	331	331	NA	NA	intergenic circRNA
gma-circRNA1734	-2.0571	Chr12	5040418	5040687	-	269	269	NA	NA	intergenic circRNA
gma-circRNA1735	-2.1297	Chr12	5215383	5215574	-	191	191	Glyma.12G071100.Wm82.a2.v1;	intron:5215356-5215574,;	intronic circRNA
gma-circRNA1736	-2.1297	Chr12	5231241	5233372	-	2131	1205	Glyma.12G071300.Wm82.a2.v1;	intron:5232615-5233241,intron:5231967-5232546,;	intronic circRNA
gma-circRNA1737	-2.4098	Chr12	5370962	5374331	+	3369	813	Glyma.12G072700.Wm82.a2.v1;	intron:5372581-5372782,intron:5373512-5374124,;	intronic circRNA
gma-circRNA1746	-2.4098	Chr12	7195481	7199470	+	3989	3989	NA	NA	intergenic circRNA
gma-circRNA1748	-2.4323	Chr12	7553497	7553791	-	294	294	Glyma.12G092300.Wm82.a2.v1;	exon:7553497-7553791,;	exonic circRNA
gma-circRNA1752	-2.0751	Chr12	864065	864584	+	519	519	Glyma.12G011800.Wm82.a2.v1;	intron:864065-864613,;	intronic circRNA
gma-circRNA1753	-2.0751	Chr12	9110956	9111167	+	211	211	NA	NA	intergenic circRNA
gma-circRNA1760	-2.4323	Chr13	10773086	10773754	+	668	570	Glyma.13G034500.Wm82.a2.v1;	exon:10773504-10773754,intron:10773184-10773504,;	exon-intron circRNA
gma-circRNA1763	-2.2061	Chr13	13575095	13577278	-	2183	1719	Glyma.13G042600.Wm82.a2.v1;	exon:13575727-13576050,intron:13575225-13575727,intron:13576050-13576580,exon:13576914-13577278,;	exon-intron circRNA
gma-circRNA1765	-2.0751	Chr13	15774347	15774549	+	202	202	NA	NA	intergenic circRNA
gma-circRNA1767	-2.1297	Chr13	16054693	16055009	-	316	316	Glyma.13G062700.Wm82.a2.v1;	intron:16054670-16055009,;	intronic circRNA
gma-circRNA1770	-2.0571	Chr13	16634601	16634773	+	172	172	Glyma.13G066500.Wm82.a2.v1;	intron:16634506-16634961,;	intronic circRNA
gma-circRNA1783	-2.8118	Chr13	22119632	22119934	-	302	302	NA	NA	intergenic circRNA
gma-circRNA1784	-2.0751	Chr13	22250888	22251487	+	599	383	Glyma.13G108200.Wm82.a2.v1;	exon:22251104-22251487,;	exonic circRNA
gma-circRNA1790	-2.1297	Chr13	22911046	22911403	+	357	357	Glyma.13G115500.Wm82.a2.v1;	intron:22911046-22911429,;	intronic circRNA
gma-circRNA1796	-2.0571	Chr13	24332989	24333290	-	301	276	Glyma.13G130600.Wm82.a2.v1;	exon:24333012-24333288,;	exonic circRNA
gma-circRNA1816	-2.0571	Chr13	28240729	28240880	+	151	151	NA	NA	intergenic circRNA
gma-circRNA1817	-2.6446	Chr13	28350330	28351147	-	817	641	Glyma.13G169500.Wm82.a2.v1;	intron:28350473-28350878,exon:28350878-28351114,;	exon-intron circRNA
gma-circRNA1818	-2.6578	Chr13	28439090	28439565	-	475	230	Glyma.13G170600.Wm82.a2.v1;	exon:28439090-28439320,;	exonic circRNA
gma-circRNA1827	-2.0571	Chr13	29442054	29444308	-	2254	2082	Glyma.13G181200.Wm82.a2.v1;	exon:29442054-29442545,intron:29442545-29444136,;	exon-intron circRNA
gma-circRNA1830	-4.5708	Chr13	29966273	29968287	+	2014	2014	NA	NA	intergenic circRNA
gma-circRNA1839	-2.0751	Chr13	31742482	31743109	-	627	627	NA	NA	intergenic circRNA
gma-circRNA1840	-2.7451	Chr13	32064014	32064343	+	329	329	Glyma.13G206800.Wm82.a2.v1;	intron:32064014-32064383,;	intronic circRNA
gma-circRNA1852	-2.8118	Chr13	33299550	33299940	-	390	390	NA	NA	intergenic circRNA
gma-circRNA1855	-2.2061	Chr13	33675590	33675790	-	200	200	NA	NA	intergenic circRNA
gma-circRNA1858	-2.4098	Chr13	34565611	34565912	+	301	301	NA	NA	intergenic circRNA
gma-circRNA1862	-3.2974	Chr13	36200670	36202912	-	2242	1765	Glyma.13G256800.Wm82.a2.v1;	intron:36200868-36202633,;	intronic circRNA
gma-circRNA1864	-2.2061	Chr13	36343726	36345126	+	1400	526	Glyma.13G259100.Wm82.a2.v1;	intron:36343962-36344296,exon:36343770-36343962,;	exon-intron circRNA
gma-circRNA1866	-2.1297	Chr13	36940807	36941045	+	238	238	Glyma.13G266300.Wm82.a2.v1;	exon:36940807-36941045,;	exonic circRNA
gma-circRNA1876	-2.0571	Chr13	39774325	39774922	-	597	597	NA	NA	intergenic circRNA
gma-circRNA1877	-2.9245	Chr13	40326709	40326935	+	226	226	NA	NA	intergenic circRNA
gma-circRNA1887	-2.0571	Chr13	42524231	42525068	-	837	837	NA	NA	intergenic circRNA
gma-circRNA1890	-2.0571	Chr13	42593049	42593925	+	876	395	Glyma.13G331400.Wm82.a2.v1;	exon:42593712-42593925,exon:42593232-42593414,;	exonic circRNA
gma-circRNA1893	-2.0571	Chr13	43244717	43246895	-	2178	1289	Glyma.13G340400.Wm82.a2.v1;	intron:43246461-43246726,intron:43244850-43245874,;	intronic circRNA
gma-circRNA1896	-2.0751	Chr13	43801876	43802278	-	402	402	NA	NA	intergenic circRNA
gma-circRNA1900	-2.0751	Chr13	44176492	44177830	-	1338	473	Glyma.13G352900.Wm82.a2.v1;	intron:44176653-44177126,;	intronic circRNA
gma-circRNA1906	-2.3342	Chr13	44788245	44789551	+	1306	786	Glyma.13G360900.Wm82.a2.v1;	intron:44789034-44789418,intron:44788351-44788753,;	intronic circRNA
gma-circRNA1911	-3.7999	Chr13	5650461	5650922	-	461	461	NA	NA	intergenic circRNA
gma-circRNA1914	-2.3342	Chr13	687114	687675	-	561	561	NA	NA	intergenic circRNA
gma-circRNA1918	-2.2061	Chr13	938265	938473	+	208	208	Glyma.13G003400.Wm82.a2.v1;	intron:938265-938519,;	intronic circRNA
gma-circRNA1923	-2.0751	Chr14	12929588	12930587	+	999	676	Glyma.14G112200.Wm82.a2.v1;	intron:12929911-12930298,exon:12930298-12930587,;	exon-intron circRNA
gma-circRNA1933	-2.0571	Chr14	1669983	1670364	-	381	381	NA	NA	intergenic circRNA
gma-circRNA1934	-2.0751	Chr14	16758068	16762546	-	4478	3178	Glyma.14G119800.Wm82.a2.v1;	exon:16761275-16762331,intron:16758138-16758543,intron:16758637-16759330,intron:16760787-16761063,intron:16759428-16760176,;	exon-intron circRNA
gma-circRNA1945	-2.8118	Chr14	21796187	21796564	-	377	377	NA	NA	intergenic circRNA
gma-circRNA1947	-2.0571	Chr14	22759324	22762810	-	3486	3231	Glyma.14G132600.Wm82.a2.v1;	intron:22759434-22762665,;	intronic circRNA
gma-circRNA1956	-2.0751	Chr14	27658963	27659205	-	242	242	NA	NA	intergenic circRNA
gma-circRNA1957	-2.3342	Chr14	2853780	2853932	+	152	152	NA	NA	intergenic circRNA
gma-circRNA1959	-2.0571	Chr14	2853808	2853964	-	156	156	NA	NA	intergenic circRNA
gma-circRNA1960	-2.3342	Chr14	2855218	2855439	+	221	210	Glyma.14G038200.Wm82.a2.v1;	exon:2855218-2855428,;	exonic circRNA
gma-circRNA1964	-2.0751	Chr14	30517280	30518160	-	880	880	NA	NA	intergenic circRNA
gma-circRNA1983	-2.0751	Chr14	3959647	3959876	+	229	229	NA	NA	intergenic circRNA
gma-circRNA1986	-2.5614	Chr14	3959678	3959917	+	239	239	NA	NA	intergenic circRNA
gma-circRNA1991	-2.8118	Chr14	3959738	3959921	-	183	183	NA	NA	intergenic circRNA
gma-circRNA1995	-2.3342	Chr14	40554396	40554753	+	357	357	Glyma.14G164600.Wm82.a2.v1;	exon:40554396-40554753,;	exonic circRNA
gma-circRNA2002	-2.0571	Chr14	45159427	45159709	-	282	282	NA	NA	intergenic circRNA
gma-circRNA2012	-2.0751	Chr14	47500764	47501133	+	369	369	NA	NA	intergenic circRNA
gma-circRNA2019	-2.6446	Chr14	48198833	48199042	-	209	209	Glyma.14G217100.Wm82.a2.v1;	intron:48198814-48199042,;	intronic circRNA
gma-circRNA2020	-2.2061	Chr14	48322930	48323509	+	579	579	NA	NA	intergenic circRNA
gma-circRNA2023	-2.0751	Chr14	48814021	48816907	-	2886	2886	NA	NA	intergenic circRNA
gma-circRNA2028	-2.0751	Chr14	5924404	5924578	-	174	174	NA	NA	intergenic circRNA
gma-circRNA2029	-2.2061	Chr14	6039711	6039942	+	231	231	NA	NA	intergenic circRNA
gma-circRNA2031	-2.2061	Chr14	6458558	6458723	+	165	165	NA	NA	intergenic circRNA
gma-circRNA2034	-2.2061	Chr14	6867868	6868099	-	231	231	NA	NA	intergenic circRNA
gma-circRNA2042	-2.4323	Chr14	809104	809515	-	411	411	Glyma.14G010500.Wm82.a2.v1;	exon:809104-809515,;	exonic circRNA
gma-circRNA2045	-2.0751	Chr14	929555	929859	+	304	304	NA	NA	intergenic circRNA
gma-circRNA2051	-2.7863	Chr15	10727885	10729227	-	1342	632	Glyma.15G133500.Wm82.a2.v1;	exon:10729049-10729227,intron:10728252-10728706,;	exon-intron circRNA
gma-circRNA2054	-2.9043	Chr15	11113197	11115141	-	1944	594	Glyma.15G137000.Wm82.a2.v1;	intron:11113378-11113972,;	intronic circRNA
gma-circRNA2057	-2.0751	Chr15	11917669	11917888	+	219	219	NA	NA	intergenic circRNA
gma-circRNA2058	-2.4098	Chr15	12218385	12218595	-	210	210	NA	NA	intergenic circRNA
gma-circRNA2070	-2.5604	Chr15	1400598	1400893	-	295	295	NA	NA	intergenic circRNA
gma-circRNA2082	-2.0751	Chr15	1791426	1791920	-	494	283	Glyma.15G022900.Wm82.a2.v1;	intron:1791545-1791828,;	intronic circRNA
gma-circRNA2084	-2.5614	Chr15	20337126	20337345	-	219	219	Glyma.15G190500.Wm82.a2.v1;	exon:20336785-20337973,;	exonic circRNA
gma-circRNA2087	-3.9275	Chr15	21032070	21034033	-	1963	1675	Glyma.15G192700.Wm82.a2.v1;	intron:21032202-21033877,;	intronic circRNA
gma-circRNA2091	-2.0751	Chr15	2131581	2131909	+	328	328	NA	NA	intergenic circRNA
gma-circRNA2102	-2.0751	Chr15	25222	25436	+	214	214	Glyma.15G000300.Wm82.a2.v1;	intron:25222-25456,;	intronic circRNA
gma-circRNA2112	-2.4098	Chr15	3178779	3183716	+	4937	450	Glyma.15G040300.Wm82.a2.v1;Glyma.15G040400.Wm82.a2.v1;	exon:3178779-3179019,;exon:3183506-3183716,;	exonic circRNA
gma-circRNA2116	-2.0571	Chr15	32836684	32836938	-	254	254	Glyma.15G211800.Wm82.a2.v1;	intron:32836655-32836938,;	intronic circRNA
gma-circRNA2120	-3.5626	Chr15	33436651	33438366	+	1715	1715	NA	NA	intergenic circRNA
gma-circRNA2121	-2.0571	Chr15	33465160	33466135	+	975	975	Glyma.15G212800.Wm82.a2.v1;	exon:33465160-33466135,;	exonic circRNA
gma-circRNA2128	-2.1297	Chr15	4005503	4005692	+	189	189	NA	NA	intergenic circRNA
gma-circRNA2131	-2.5614	Chr15	40605826	40606089	-	263	263	NA	NA	intergenic circRNA
gma-circRNA2136	-2.0751	Chr15	40605871	40606067	-	196	196	NA	NA	intergenic circRNA
gma-circRNA2138	-2.0571	Chr15	4117358	4117511	-	153	153	NA	NA	intergenic circRNA
gma-circRNA2139	-2.0571	Chr15	4192110	4192368	+	258	258	Glyma.15G053300.Wm82.a2.v1;	intron:4192110-4192392,;	intronic circRNA
gma-circRNA2149	-2.1297	Chr15	4604798	4605391	-	593	593	NA	NA	intergenic circRNA
gma-circRNA2152	-2.3342	Chr15	465629	465941	-	312	312	NA	NA	intergenic circRNA
gma-circRNA2159	-2.0751	Chr15	48609630	48609865	-	235	200	Glyma.15G256600.Wm82.a2.v1;	exon:48609665-48609865,;	exonic circRNA
gma-circRNA2164	-2.0751	Chr15	49972104	49972438	+	334	334	NA	NA	intergenic circRNA
gma-circRNA2166	-2.2061	Chr15	50692652	50714056	+	21404	2396	Glyma.15G269800.Wm82.a2.v1;	exon:50696382-50696664,exon:50693477-50693941,exon:50695540-50696283,exon:50694382-50694548,intron:50693941-50694382,intron:50694548-50694848,;	exon-intron circRNA
gma-circRNA2181	-2.0751	Chr15	7692150	7692363	+	213	213	NA	NA	intergenic circRNA
gma-circRNA2196	-2.9043	Chr16	1140951	1141154	-	203	203	NA	NA	intergenic circRNA
gma-circRNA2197	-2.0751	Chr16	115602	116277	+	675	675	NA	NA	intergenic circRNA
gma-circRNA2201	-2.8118	Chr16	16726097	16726475	-	378	378	NA	NA	intergenic circRNA
gma-circRNA2203	-2.0751	Chr16	171380	171565	-	185	185	NA	NA	intergenic circRNA
gma-circRNA2204	-2.0571	Chr16	17328747	17331145	-	2398	1054	Glyma.16G095700.Wm82.a2.v1;	intron:17328922-17329348,intron:17329551-17330004,exon:17328747-17328922,;	exon-intron circRNA
gma-circRNA2205	-2.3342	Chr16	18621703	18622245	+	542	542	NA	NA	intergenic circRNA
gma-circRNA2210	-2.6886	Chr16	20635807	20637398	+	1591	835	Glyma.16G102300.Wm82.a2.v1;	exon:20635807-20636642,;	exonic circRNA
gma-circRNA2211	-2.2061	Chr16	20637398	20637560	+	162	162	NA	NA	intergenic circRNA
gma-circRNA2218	-2.2061	Chr16	23801027	23801331	+	304	304	NA	NA	intergenic circRNA
gma-circRNA2221	-2.5604	Chr16	25482415	25485631	+	3216	1078	Glyma.16G114900.Wm82.a2.v1;	intron:25483168-25483846,intron:25482537-25482937,;	intronic circRNA
gma-circRNA2229	-2.0751	Chr16	28059240	28060435	-	1195	265	Glyma.16G128600.Wm82.a2.v1;	intron:28059348-28059613,;	intronic circRNA
gma-circRNA2233	-3.2974	Chr16	28778968	28779311	+	343	343	NA	NA	intergenic circRNA
gma-circRNA2234	-3.1606	Chr16	29068357	29068603	+	246	246	NA	NA	intergenic circRNA
gma-circRNA2236	-2.8118	Chr16	29509863	29510416	-	553	220	Glyma.16G138000.Wm82.a2.v1;	intron:29509955-29510175,;	intronic circRNA
gma-circRNA2242	-2.1297	Chr16	30858376	30858550	+	174	174	NA	NA	intergenic circRNA
gma-circRNA2250	-3.1606	Chr16	31670136	31670354	-	218	218	NA	NA	intergenic circRNA
gma-circRNA2251	-3.6399	Chr16	31710619	31723209	+	12590	2388	Glyma.16G156900.Wm82.a2.v1;Glyma.16G157000.Wm82.a2.v1;	exon:31709740-31710934,;exon:31722330-31723524,;	exonic circRNA
gma-circRNA2252	-3.396	Chr16	31710671	31723261	+	12590	2388	Glyma.16G156900.Wm82.a2.v1;Glyma.16G157000.Wm82.a2.v1;	exon:31709740-31710934,;exon:31722330-31723524,;	exonic circRNA
gma-circRNA2254	-2.1297	Chr16	3234491	3235264	-	773	382	Glyma.16G034400.Wm82.a2.v1;	intron:3234766-3235148,;	intronic circRNA
gma-circRNA2258	-2.8118	Chr16	34106111	34106329	+	218	218	Glyma.16G180500.Wm82.a2.v1;	exon:34106017-34106479,;	exonic circRNA
gma-circRNA2262	-2.1297	Chr16	36530601	36530852	+	251	251	NA	NA	intergenic circRNA
gma-circRNA2270	-2.0571	Chr16	37610005	37611473	+	1468	1287	Glyma.16G218700.Wm82.a2.v1;	intron:37610081-37611368,;	intronic circRNA
gma-circRNA2278	-2.0751	Chr16	387849	388011	-	162	162	NA	NA	intergenic circRNA
gma-circRNA2289	-2.8118	Chr16	574801	575023	+	222	222	NA	NA	intergenic circRNA
gma-circRNA2299	-2.9043	Chr16	9316956	9317363	-	407	246	Glyma.16G082700.Wm82.a2.v1;	exon:9316956-9317202,;	exonic circRNA
gma-circRNA2302	-2.1297	Chr17	10502332	10503879	+	1547	1547	NA	NA	intergenic circRNA
gma-circRNA2303	-2.0571	Chr17	10610162	10611333	+	1171	1171	Glyma.17G132100.Wm82.a2.v1;	intron:10610464-10610947,exon:10610947-10611333,exon:10610162-10610464,;	exon-intron circRNA
gma-circRNA2306	-2.0571	Chr17	112820	113595	+	775	319	Glyma.17G001100.Wm82.a2.v1;	intron:113175-113494,;	intronic circRNA
gma-circRNA2308	-2.2061	Chr17	11320769	11322482	+	1713	1550	Glyma.17G139200.Wm82.a2.v1;	exon:11322291-11322471,intron:11320921-11322291,;	exon-intron circRNA
gma-circRNA2310	-2.0751	Chr17	1183691	1183865	+	174	174	NA	NA	intergenic circRNA
gma-circRNA2311	-2.0751	Chr17	1191526	1192060	-	534	534	NA	NA	intergenic circRNA
gma-circRNA2314	-2.3342	Chr17	11977377	11978580	+	1203	979	Glyma.17G145700.Wm82.a2.v1;	intron:11977525-11978504,;	intronic circRNA
gma-circRNA2318	-2.7451	Chr17	12232243	12240197	-	7954	7443	Glyma.17G148200.Wm82.a2.v1;	exon:12232491-12232734,intron:12232734-12239934,;	exon-intron circRNA
gma-circRNA2321	-2.0751	Chr17	127038	128148	+	1110	1110	NA	NA	intergenic circRNA
gma-circRNA2327	-2.8118	Chr17	14863472	14865503	+	2031	1693	Glyma.17G164900.Wm82.a2.v1;	intron:14864990-14865359,intron:14863559-14864883,;	intronic circRNA
gma-circRNA2330	-3.3783	Chr17	16112037	16112485	+	448	448	NA	NA	intergenic circRNA
gma-circRNA2332	-2.0751	Chr17	1627634	1627872	+	238	238	NA	NA	intergenic circRNA
gma-circRNA2333	-2.0751	Chr17	1766393	1766548	-	155	155	NA	NA	intergenic circRNA
gma-circRNA2335	-2.0751	Chr17	18094595	18095483	+	888	888	NA	NA	intergenic circRNA
gma-circRNA2336	-2.0571	Chr17	182621	183660	+	1039	834	Glyma.17G001500.Wm82.a2.v1;	intron:182678-183512,;	intronic circRNA
gma-circRNA2337	-2.0571	Chr17	1969849	1970186	-	337	337	NA	NA	intergenic circRNA
gma-circRNA2352	-2.0751	Chr17	23801646	23801997	-	351	351	NA	NA	intergenic circRNA
gma-circRNA2359	-2.1297	Chr17	2551087	2551270	-	183	183	NA	NA	intergenic circRNA
gma-circRNA2363	-2.0571	Chr17	27563987	27564567	+	580	580	NA	NA	intergenic circRNA
gma-circRNA2368	-2.4548	Chr17	3033403	3033681	-	278	278	Glyma.17G041100.Wm82.a2.v1;	intron:3033365-3033681,;	intronic circRNA
gma-circRNA2369	-2.0571	Chr17	30694621	30717008	-	22387	20435	Glyma.17G196400.Wm82.a2.v1;	intron:30706051-30716924,intron:30696182-30705744,;	intronic circRNA
gma-circRNA2381	-2.0751	Chr17	347285	347538	+	253	253	Glyma.17G003000.Wm82.a2.v1;	exon:347268-347538,;	exonic circRNA
gma-circRNA2387	-2.0751	Chr17	38308445	38308682	+	237	237	NA	NA	intergenic circRNA
gma-circRNA2388	-2.1297	Chr17	38308445	38308901	+	456	237	Glyma.17G228100.Wm82.a2.v1;	exon:38308445-38308682,;	exonic circRNA
gma-circRNA2390	-2.0751	Chr17	38452693	38452860	+	167	167	NA	NA	intergenic circRNA
gma-circRNA2394	-2.0571	Chr17	39440540	39440953	+	413	413	NA	NA	intergenic circRNA
gma-circRNA2395	-2.4548	Chr17	39451289	39451742	-	453	453	Glyma.17G239000.Wm82.a2.v1;	exon:39451283-39451742,;	exonic circRNA
gma-circRNA2398	-2.1297	Chr17	39761134	39761501	+	367	367	NA	NA	intergenic circRNA
gma-circRNA2401	-2.9043	Chr17	39904615	39904769	-	154	154	NA	NA	intergenic circRNA
gma-circRNA2404	-2.0751	Chr17	4013229	4013983	-	754	754	NA	NA	intergenic circRNA
gma-circRNA2405	-2.5614	Chr17	40261847	40262161	-	314	314	NA	NA	intergenic circRNA
gma-circRNA2418	-2.8118	Chr17	4597820	4597990	-	170	170	NA	NA	intergenic circRNA
gma-circRNA2419	-2.9091	Chr17	496160	496959	-	799	284	Glyma.17G005300.Wm82.a2.v1;	intron:496299-496583,;	intronic circRNA
gma-circRNA2420	-2.0571	Chr17	5065251	5065611	+	360	360	NA	NA	intergenic circRNA
gma-circRNA2421	-2.0751	Chr17	5112178	5112632	+	454	454	Glyma.17G066200.Wm82.a2.v1;	intron:5112174-5112653,;	intronic circRNA
gma-circRNA2426	-2.8118	Chr17	5989741	5990272	-	531	302	Glyma.17G076600.Wm82.a2.v1;	intron:5989839-5990141,;	intronic circRNA
gma-circRNA2435	-2.9877	Chr17	8194398	8197820	-	3422	171	Glyma.17G104200.Wm82.a2.v1;	exon:8196920-8197091,;	exonic circRNA
gma-circRNA2446	-2.8118	Chr17	9718917	9719192	-	275	275	Glyma.17G121600.Wm82.a2.v1;	intron:9718882-9719192,;	intronic circRNA
gma-circRNA2449	-2.2061	Chr18	1143252	1143669	+	417	417	NA	NA	intergenic circRNA
gma-circRNA2453	-2.0571	Chr18	14250885	14251631	+	746	411	Glyma.18G116400.Wm82.a2.v1;	intron:14251006-14251242,exon:14251242-14251417,;	exon-intron circRNA
gma-circRNA2454	-3.5855	Chr18	14576882	14578195	+	1313	276	Glyma.18G118100.Wm82.a2.v1;	exon:14577919-14578195,;	exonic circRNA
gma-circRNA2457	-2.3342	Chr18	16410348	16410706	-	358	358	NA	NA	intergenic circRNA
gma-circRNA2472	-2.0751	Chr18	29660570	29660738	-	168	168	NA	NA	intergenic circRNA
gma-circRNA2474	-2.0571	Chr18	3100721	3102041	-	1320	420	Glyma.18G038500.Wm82.a2.v1;	intron:3101295-3101715,;	intronic circRNA
gma-circRNA2480	-2.0751	Chr18	3329949	3331275	-	1326	1042	Glyma.18G040500.Wm82.a2.v1;	intron:3330085-3331127,;	intronic circRNA
gma-circRNA2481	-2.2061	Chr18	38417878	38419428	+	1550	1085	Glyma.18G164900.Wm82.a2.v1;	intron:38418957-38419297,intron:38417960-38418705,;	intronic circRNA
gma-circRNA2483	-4.4683	Chr18	43321445	43321744	-	299	299	NA	NA	intergenic circRNA
gma-circRNA2485	-2.1297	Chr18	43345765	43346768	+	1003	190	Glyma.18G179800.Wm82.a2.v1;	intron:43346432-43346622,;	intronic circRNA
gma-circRNA2491	-2.1297	Chr18	45128830	45129681	+	851	332	Glyma.18G187600.Wm82.a2.v1;	intron:45129106-45129438,;	intronic circRNA
gma-circRNA2502	-2.0571	Chr18	507718	508000	-	282	282	NA	NA	intergenic circRNA
gma-circRNA2503	-3.4063	Chr18	51034817	51036227	-	1410	911	Glyma.18G223300.Wm82.a2.v1;	intron:51034894-51035805,;	intronic circRNA
gma-circRNA2506	-2.0751	Chr18	52224835	52225581	+	746	746	NA	NA	intergenic circRNA
gma-circRNA2508	-2.0571	Chr18	52314081	52314333	+	252	252	NA	NA	intergenic circRNA
gma-circRNA2511	-3.9226	Chr18	53639986	53675137	+	35151	5218	Glyma.18G249900.Wm82.a2.v1;Glyma.18G250100.Wm82.a2.v1;Glyma.18G249800.Wm82.a2.v1;	exon:53647324-53650181,intron:53650181-53650463,;intron:53674601-53675013,;exon:53639986-53640536,exon:53641085-53641334,exon:53644425-53644970,intron:53640536-53640859,;	exon-intron circRNA
gma-circRNA2512	-2.0751	Chr18	53659684	53660073	-	389	389	NA	NA	intergenic circRNA
gma-circRNA2526	-2.5614	Chr18	56058814	56059157	+	343	343	NA	NA	intergenic circRNA
gma-circRNA2534	-2.2061	Chr18	57756397	57756666	-	269	269	Glyma.18G299700.Wm82.a2.v1;	exon:57756397-57756679,;	exonic circRNA
gma-circRNA2536	-2.0571	Chr18	6662488	6663717	+	1229	892	Glyma.18G071000.Wm82.a2.v1;	exon:6662500-6662777,exon:6663552-6663717,intron:6663294-6663552,intron:6663030-6663222,;	exon-intron circRNA
gma-circRNA2537	-2.1297	Chr18	6724488	6725592	+	1104	718	Glyma.18G071500.Wm82.a2.v1;	intron:6725010-6725467,intron:6724667-6724928,;	intronic circRNA
gma-circRNA2539	-2.0751	Chr18	7629837	7630083	+	246	246	NA	NA	intergenic circRNA
gma-circRNA2550	-2.0751	Chr19	1045662	1045878	+	216	216	Glyma.19G010900.Wm82.a2.v1;	intron:1045615-1045971,;	intronic circRNA
gma-circRNA2559	-2.0571	Chr19	24608133	24608372	+	239	239	NA	NA	intergenic circRNA
gma-circRNA2560	-3.0277	Chr19	24665382	24666645	-	1263	762	Glyma.19G071800.Wm82.a2.v1;	intron:24665598-24666096,exon:24665334-24665598,;	exon-intron circRNA
gma-circRNA2563	-2.1297	Chr19	3304041	3308586	-	4545	1052	Glyma.19G026600.Wm82.a2.v1;	exon:3308304-3308586,intron:3304874-3305644,;	exon-intron circRNA
gma-circRNA2568	-2.4098	Chr19	34837482	34837898	-	416	416	NA	NA	intergenic circRNA
gma-circRNA2570	-2.6446	Chr19	35118135	35118315	-	180	180	Glyma.19G103000.Wm82.a2.v1;	intron:35118114-35118315,;	intronic circRNA
gma-circRNA2573	-2.0751	Chr19	36121814	36121968	-	154	154	NA	NA	intergenic circRNA
gma-circRNA2575	-2.0751	Chr19	36434787	36434988	+	201	201	NA	NA	intergenic circRNA
gma-circRNA2582	-2.0571	Chr19	37223075	37225814	-	2739	184	Glyma.19G116700.Wm82.a2.v1;	exon:37223304-37223488,;	exonic circRNA
gma-circRNA2585	-2.0571	Chr19	37809397	37816670	+	7273	529	Glyma.19G120400.Wm82.a2.v1;	intron:37809770-37810085,exon:37809397-37809611,;	exon-intron circRNA
gma-circRNA2589	-2.0751	Chr19	38169485	38169989	-	504	328	Glyma.19G123800.Wm82.a2.v1;	exon:38169485-38169813,;	exonic circRNA
gma-circRNA2590	-2.3342	Chr19	38214655	38214830	-	175	175	NA	NA	intergenic circRNA
gma-circRNA2592	-2.0751	Chr19	38993867	38994796	-	929	656	Glyma.19G130200.Wm82.a2.v1;	intron:38993971-38994627,;	intronic circRNA
gma-circRNA2593	-3.8735	Chr19	39073407	39073720	+	313	313	Glyma.19G130800.Wm82.a2.v1;	exon:39073392-39073720,;	exonic circRNA
gma-circRNA2594	-2.3342	Chr19	391904	392192	-	288	288	NA	NA	intergenic circRNA
gma-circRNA2595	-2.0751	Chr19	39499939	39500184	-	245	245	NA	NA	intergenic circRNA
gma-circRNA2600	-2.0751	Chr19	40305848	40309455	+	3607	2418	Glyma.19G141900.Wm82.a2.v1;	intron:40308327-40309291,intron:40307406-40308271,intron:40306466-40307055,;	intronic circRNA
gma-circRNA2601	-2.4323	Chr19	40307055	40308408	+	1353	865	Glyma.19G141900.Wm82.a2.v1;	intron:40307406-40308271,;	intronic circRNA
gma-circRNA2602	-2.4548	Chr19	40498627	40499281	-	654	654	NA	NA	intergenic circRNA
gma-circRNA2606	-2.1297	Chr19	40860031	40860299	+	268	268	NA	NA	intergenic circRNA
gma-circRNA2607	-2.0751	Chr19	40860073	40860297	-	224	224	Glyma.19G147900.Wm82.a2.v1;	intron:40859993-40860297,;	intronic circRNA
gma-circRNA2616	-3.0985	Chr19	43155075	43156466	+	1391	1391	NA	NA	intergenic circRNA
gma-circRNA2619	-2.1297	Chr19	43701856	43702113	-	257	257	NA	NA	intergenic circRNA
gma-circRNA2624	-2.0751	Chr19	45062276	45062483	-	207	207	Glyma.19G192800.Wm82.a2.v1;	exon:45062276-45062551,;	exonic circRNA
gma-circRNA2629	-2.7204	Chr19	45931479	45932192	+	713	713	NA	NA	intergenic circRNA
gma-circRNA2631	-2.0751	Chr19	46223182	46223395	+	213	213	Glyma.19G206800.Wm82.a2.v1;	exon:46223034-46223832,;	exonic circRNA
gma-circRNA2637	-2.4098	Chr19	46622060	46623098	+	1038	1038	Glyma.19G212600.Wm82.a2.v1;	intron:46622251-46622995,exon:46621259-46622251,;	exon-intron circRNA
gma-circRNA2638	-2.8009	Chr19	46646284	46646555	+	271	271	Glyma.19G212900.Wm82.a2.v1;	intron:46646284-46646581,;	intronic circRNA
gma-circRNA2654	-2.0751	Chr19	48409523	48409981	-	458	256	Glyma.19G234400.Wm82.a2.v1;	intron:48409663-48409919,;	intronic circRNA
gma-circRNA2655	-2.1297	Chr19	48475953	48476317	+	364	364	NA	NA	intergenic circRNA
gma-circRNA2666	-2.3342	Chr19	49055691	49056268	-	577	449	Glyma.19G242900.Wm82.a2.v1;	exon:49055691-49055912,exon:49056040-49056268,;	exonic circRNA
gma-circRNA2670	-2.0571	Chr19	49658102	49662038	+	3936	2084	Glyma.19G250600.Wm82.a2.v1;	intron:49660003-49661353,intron:49659165-49659728,exon:49658994-49659165,;	exon-intron circRNA
gma-circRNA2671	-2.9877	Chr19	49658178	49662038	+	3860	2084	Glyma.19G250600.Wm82.a2.v1;	intron:49660003-49661353,intron:49659165-49659728,exon:49658994-49659165,;	exon-intron circRNA
gma-circRNA2674	-2.3342	Chr19	49811077	49811886	+	809	227	Glyma.19G252600.Wm82.a2.v1;	exon:49811077-49811304,;	exonic circRNA
gma-circRNA2678	-2.8118	Chr19	50387584	50388241	-	657	311	Glyma.19G260700.Wm82.a2.v1;	exon:50387930-50388241,;	exonic circRNA
gma-circRNA2680	-4.0232	Chr19	50433663	50433820	-	157	157	NA	NA	intergenic circRNA
gma-circRNA2683	-2.0751	Chr19	5070377	5070697	+	320	320	NA	NA	intergenic circRNA
gma-circRNA2686	-2.0751	Chr19	566460	567049	-	589	372	Glyma.19G006100.Wm82.a2.v1;	intron:566560-566932,;	intronic circRNA
gma-circRNA2688	-2.0571	Chr19	6815460	6816578	-	1118	574	Glyma.19G045800.Wm82.a2.v1;	exon:6815460-6815671,intron:6815671-6816034,;	exon-intron circRNA
gma-circRNA2693	-2.0751	Chr20	110787	110939	+	152	152	NA	NA	intergenic circRNA
gma-circRNA2696	-2.4098	Chr20	12567899	12568292	+	393	393	NA	NA	intergenic circRNA
gma-circRNA2697	-2.0751	Chr20	16727992	16728174	+	182	182	NA	NA	intergenic circRNA
gma-circRNA2698	-2.0751	Chr20	16962562	16962862	+	300	300	NA	NA	intergenic circRNA
gma-circRNA2701	-2.0751	Chr20	16963003	16963267	+	264	264	NA	NA	intergenic circRNA
gma-circRNA2702	-2.0751	Chr20	16963003	16963280	+	277	277	NA	NA	intergenic circRNA
gma-circRNA2703	-2.0751	Chr20	16963003	16963408	+	405	405	NA	NA	intergenic circRNA
gma-circRNA2707	-2.0751	Chr20	16963327	16963550	+	223	223	NA	NA	intergenic circRNA
gma-circRNA2711	-2.0751	Chr20	18973007	18973269	+	262	262	NA	NA	intergenic circRNA
gma-circRNA2716	-2.6446	Chr20	20474574	20474744	+	170	170	NA	NA	intergenic circRNA
gma-circRNA2725	-2.2061	Chr20	25322534	25323659	+	1125	440	Glyma.20G071200.Wm82.a2.v1;	intron:25322893-25323333,;	intronic circRNA
gma-circRNA2727	-2.2061	Chr20	25692965	25693392	+	427	427	Glyma.20G072700.Wm82.a2.v1;	exon:25692965-25693392,;	exonic circRNA
gma-circRNA2728	-2.0751	Chr20	25707199	25707581	+	382	382	NA	NA	intergenic circRNA
gma-circRNA2736	-2.4098	Chr20	32901955	32902212	-	257	257	NA	NA	intergenic circRNA
gma-circRNA2743	-2.2188	Chr20	34352618	34353696	+	1078	1078	Glyma.20G100400.Wm82.a2.v1;	exon:34353330-34353696,exon:34352618-34352777,intron:34352777-34353330,;	exon-intron circRNA
gma-circRNA2747	-2.4323	Chr20	35249456	35250306	-	850	850	Glyma.20G110300.Wm82.a2.v1;	intron:35249435-35250306,;	intronic circRNA
gma-circRNA2757	-2.7204	Chr20	37167235	37167417	-	182	182	Glyma.20G130900.Wm82.a2.v1;	intron:37167215-37167417,;	intronic circRNA
gma-circRNA2766	-2.0751	Chr20	384306	391464	+	7158	4695	Glyma.20G004000.Wm82.a2.v1;	intron:390644-391180,intron:384412-385522,intron:387477-390526,;	intronic circRNA
gma-circRNA2768	-2.1297	Chr20	385522	387477	+	1955	1955	NA	NA	intergenic circRNA
gma-circRNA2775	-2.9043	Chr20	39590835	39591118	-	283	283	NA	NA	intergenic circRNA
gma-circRNA2778	-2.4098	Chr20	402751	403647	+	896	503	Glyma.20G004000.Wm82.a2.v1;	intron:402840-403343,;	intronic circRNA
gma-circRNA2783	-2.0751	Chr20	41419781	41421494	-	1713	1417	Glyma.20G177000.Wm82.a2.v1;	intron:41419904-41420429,intron:41420519-41421411,;	intronic circRNA
gma-circRNA2785	-2.0751	Chr20	41518697	41519025	+	328	328	Glyma.20G177700.Wm82.a2.v1;	intron:41518697-41519053,;	intronic circRNA
gma-circRNA2793	-2.2061	Chr20	42364233	42366919	+	2686	1052	Glyma.20G185300.Wm82.a2.v1;	intron:42364365-42364638,intron:42365996-42366775,;	intronic circRNA
gma-circRNA2801	-2.0571	Chr20	44201862	44210913	-	9051	2014	Glyma.20G205100.Wm82.a2.v1;	exon:44205821-44206051,exon:44202862-44203072,exon:44206557-44206755,intron:44206051-44206557,exon:44201862-44202203,intron:44202203-44202449,intron:44202579-44202862,;	exon-intron circRNA
gma-circRNA2811	-2.6886	Chr20	45594173	45594324	-	151	151	NA	NA	intergenic circRNA
gma-circRNA2812	-2.6446	Chr20	45597533	45598034	-	501	501	NA	NA	intergenic circRNA
gma-circRNA2817	-2.4098	Chr20	46234523	46235328	-	805	805	NA	NA	intergenic circRNA
gma-circRNA2819	-2.0571	Chr20	46796642	46796949	-	307	307	Glyma.20G235300.Wm82.a2.v1;	intron:46796613-46796949,;	intronic circRNA
gma-circRNA2825	-3.4063	Chr20	47241524	47242798	-	1274	588	Glyma.20G241400.Wm82.a2.v1;	intron:47241618-47241851,intron:47242096-47242451,;	intronic circRNA
gma-circRNA2838	-2.1297	Chr20	47899298	47899550	-	252	252	NA	NA	intergenic circRNA
gma-circRNA2839	-2.0751	Chr20	47900516	47901007	-	491	491	NA	NA	intergenic circRNA
gma-circRNA2840	-2.9043	Chr20	617981	618347	-	366	366	NA	NA	intergenic circRNA
gma-circRNA2841	-2.0751	Chr20	632180	632408	-	228	228	NA	NA	intergenic circRNA
gma-circRNA2850	-2.0751	scaffold_21	2947568	2951291	-	3723	3063	Glyma.U017700.Wm82.a2.v1;	intron:2948025-2950042,intron:2950146-2951192,;	intronic circRNA
gma-circRNA2852	-2.6886	scaffold_21	3173935	3174964	-	1029	1029	Glyma.U018800.Wm82.a2.v1;	intron:3174003-3174783,exon:3174783-3175039,;	exon-intron circRNA
gma-circRNA2858	-2.0751	scaffold_28	230241	230436	+	195	195	NA	NA	intergenic circRNA
