# Supplementary material for: Comparative analysis of circular RNAs between soybean cytoplasmic male-sterile line NJCMS1A and its maintainer NJCMS1B by high-throughput sequencing
Source: BMC Genomics. 2018 Sep 12;19:663. doi: 10.1186/s12864-018-5054-6 (PMC6134632; doi:10.1186/s12864-018-5054-6)
Supplement: Supplementary file 7 — Table S5. KEGG pathway enrichment of parental genes of differentially expression circRNAs in soybean. (XLSX 9 kb) [file 12864_2018_5054_MOESM7_ESM.xlsx]

## Sheet: Table S5
Table S5. KEGG pathway enrichment of parental genes of differentially expression circRNAs in soybean. Pathway with the threshold of P-value < 0.05 was listed.
Pathway ID	Description	Gene Count	P-value
gmx00280	Valine, leucine and isoleucine degradation	5	0.0150827
gmx00450	Selenocompound metabolism	3	0.0186775
gmx03013	RNA transport	10	0.0193054
gmx00072	Synthesis and degradation of ketone bodies	2	0.0284179
gmx00053	Ascorbate and aldarate metabolism	4	0.0395485
gmx04120	Ubiquitin mediated proteolysis	8	0.0409036
gmx00860	Porphyrin and chlorophyll metabolism	4	0.0479796
