# Supplementary material for: Comparative analysis of circular RNAs between soybean cytoplasmic male-sterile line NJCMS1A and its maintainer NJCMS1B by high-throughput sequencing
Source: BMC Genomics. 2018 Sep 12;19:663. doi: 10.1186/s12864-018-5054-6 (PMC6134632; doi:10.1186/s12864-018-5054-6)
Supplement: Supplementary file 8 — Table S6. Predicted circRNA-miRNA-mRNA connection for differentially expressed circRNAs in NJCMS1A and NJCMS1B. (XLSX 48 kb) [file 12864_2018_5054_MOESM8_ESM.xlsx]

## Sheet: Table S6
Table S6. Predicted circRNA-miRNA-mRNA connection for differentially expressed circRNAs in NJCMS1A and NJCMS1B.
CircRNA ID	Binding miRNAs	Target mRNAs
gma-circRNA0821	gma-miR1510b-3p	Glyma.01g046900; Glyma.01g112200; Glyma.02g041800; Glyma.06g265000; Glyma.06g285500; Glyma.08g186900; Glyma.08g190600; Glyma.08g303700; Glyma.08g328800; Glyma.11g212300; Glyma.12g015300; Glyma.12g132200; Glyma.12g163000; Glyma.12g212500; Glyma.12g240100; Glyma.13g076200; Glyma.13g184900; Glyma.13g190300; Glyma.13g193100; Glyma.13g193300; Glyma.13g194100; Glyma.13g194800; Glyma.13g194900; Glyma.13…
gma-circRNA0711	gma-miR1514a-3p	Glyma.02g274300; Glyma.03g005000; Glyma.05g000800; Glyma.05g002500; Glyma.05g027300; Glyma.06g182700; Glyma.06g189500; Glyma.07g029300; Glyma.07g048000; Glyma.07g048100; Glyma.08g018900; Glyma.13g261000; Glyma.14g041800; Glyma.14g179100; Glyma.15g173100; Glyma.15g226100; Glyma.15g245800; Glyma.16g016600; Glyma.16g016700; Glyma.16g152800; Glyma.17g045400; Glyma.17g113700; Glyma.17g201100; Glyma.18…
gma-circRNA0880	gma-miR1514a-5p	Glyma.06g095600; Glyma.06g171000; Glyma.20g052900;
gma-circRNA1165
gma-circRNA1963
gma-circRNA0711	gma-miR1514b-3p	Glyma.01g178500; Glyma.03g169000; Glyma.05g002500; Glyma.05g045900; Glyma.06g090800; Glyma.06g182700; Glyma.06g189500; Glyma.07g029300; Glyma.07g048000; Glyma.07g048100; Glyma.08g049300; Glyma.08g213500; Glyma.09g169500; Glyma.09g246600; Glyma.11g137700; Glyma.11g216000; Glyma.13g261000; Glyma.14g179100; Glyma.15g129300; Glyma.15g173100; Glyma.15g241300; Glyma.15g245800; Glyma.16g016600; Glyma.16…
gma-circRNA1165	gma-miR1514b-5p
gma-circRNA2756
gma-circRNA1394	gma-miR1516a-3p	Glyma.03g172100; Glyma.11g158900; Glyma.14g067000; Glyma.15g233200; Glyma.19g209400;
gma-circRNA0848	gma-miR1517	NA
gma-circRNA0534	gma-miR1520a	Glyma.03g159000;
	gma-miR1520b	Glyma.01g198100; Glyma.03g159000; Glyma.U039200;
	gma-miR1520c	Glyma.01g198100; Glyma.02g271000; Glyma.03g159000;
	gma-miR1520d	Glyma.01g198100; Glyma.02g271000; Glyma.03g159000; Glyma.11g142400; Glyma.12g065700; Glyma.15g090700;
	gma-miR1520f-3p	Glyma.01g198100; Glyma.02g271000;
	gma-miR1520f-5p	Glyma.02g271000; Glyma.03g159000;
	gma-miR1520g	Glyma.01g198100; Glyma.02g271000; Glyma.03g159000;
	gma-miR1520i	Glyma.01g198100; Glyma.02g271000;
	gma-miR1520j	Glyma.02g271000;
	gma-miR1520k	Glyma.01g198100; Glyma.02g271000; Glyma.14g012200;
	gma-miR1520l	Glyma.01g198100; Glyma.02g271000; Glyma.03g159000; Glyma.15g090700;
	gma-miR1520m	Glyma.01g198100; Glyma.02g271000;
	gma-miR1520n	Glyma.01g198100; Glyma.02g271000; Glyma.03g159000;
	gma-miR1520o	Glyma.02g271000;
	gma-miR1520q	Glyma.01g198100; Glyma.03g159000; Glyma.U039200; Glyma.08g335300;
	gma-miR1521b	Glyma.01g084700; Glyma.02g098100; Glyma.03g240100;
gma-circRNA1003	gma-miR1522	Glyma.01g041400; Glyma.02g022700; Glyma.02g289400; Glyma.03g017100; Glyma.03g115300; Glyma.03g228300; Glyma.04g083900; Glyma.05g059500; Glyma.06g085600; Glyma.07g110900; Glyma.07g126400; Glyma.07g266000; Glyma.08g008100; Glyma.08g332800; Glyma.09g007200; Glyma.11g127400; Glyma.13g249000; Glyma.13g249200; Glyma.14g025600; Glyma.14g146200; Glyma.14g220600; Glyma.15g111600; Glyma.16g115500; Glyma.16…
gma-circRNA1311
gma-circRNA1695
gma-circRNA1131	gma-miR1525	Glyma.02g295400; Glyma.04g014800; Glyma.04g084300; Glyma.06g014800; Glyma.08g304400; Glyma.12g129300;
gma-circRNA0679	gma-miR1527	Glyma.01g022300; Glyma.04g062300; Glyma.08g074500; Glyma.08g329400; Glyma.09g065900; Glyma.11g182800; Glyma.13g228400; Glyma.17g013500; Glyma.19g211900;
gma-circRNA1311
gma-circRNA2805
gma-circRNA2582	gma-miR1528	Glyma.13g128700;
gma-circRNA2082	gma-miR1529	Glyma.03g192300;
gma-circRNA0006	gma-miR1533	Glyma.01g005400; Glyma.01g017100; Glyma.01g035700; Glyma.01g050100; Glyma.01g063000; Glyma.01g063100; Glyma.01g097000; Glyma.01g105600; Glyma.01g108700; Glyma.01g111500; Glyma.01g116300; Glyma.01g151600; Glyma.01g153300; Glyma.01g164200; Glyma.01g178700; Glyma.01g190600; Glyma.01g190900; Glyma.01g227400; Glyma.01g230200; Glyma.02g013700; Glyma.02g021400; Glyma.02g030100; Glyma.02g034700; Glyma.02…
gma-circRNA0215
gma-circRNA0411
gma-circRNA0748
gma-circRNA0758
gma-circRNA0768
gma-circRNA0801
gma-circRNA0816
gma-circRNA0829
gma-circRNA1003
gma-circRNA1022
gma-circRNA1165
gma-circRNA1305
gma-circRNA1508
gma-circRNA1521
gma-circRNA1924
gma-circRNA1926
gma-circRNA1963
gma-circRNA2023
gma-circRNA2166
gma-circRNA2201
gma-circRNA2308
gma-circRNA2335
gma-circRNA2600
gma-circRNA2601
gma-circRNA2603
gma-circRNA2643
gma-circRNA0888	gma-miR156aa	Glyma.01g107100; Glyma.01g127400; Glyma.01g232200; Glyma.02g035600; Glyma.02g094300; Glyma.02g173600; Glyma.03g005000; Glyma.03g008800; Glyma.03g044300; Glyma.03g125600; Glyma.03g187200; Glyma.03g187400; Glyma.04g095800; Glyma.04g125700; Glyma.04g196000; Glyma.05g048700; Glyma.05g049600; Glyma.05g089200; Glyma.05g200900; Glyma.05g209100; Glyma.05g238200; Glyma.06g001200; Glyma.06g081900; Glyma.06…
gma-circRNA1395
gma-circRNA1746
gma-circRNA0888	gma-miR156z	Glyma.03g187400; Glyma.04g125700; Glyma.06g081900; Glyma.06g312900; Glyma.09g005500; Glyma.10g094900; Glyma.10g139700; Glyma.10g220600; Glyma.13g031500; Glyma.14g154200; Glyma.15g225300; Glyma.19g121000; Glyma.19g206100; Glyma.20g047600;
gma-circRNA1395
gma-circRNA1746
gma-circRNA1395	gma-miR159b-3p
	gma-miR159f-3p
gma-circRNA1001	gma-miR162a	Glyma.02g200700; Glyma.07g060000; Glyma.08g093400; Glyma.12g171500; Glyma.13g131600; Glyma.13g148300; Glyma.13g327700;
	gma-miR162b	Glyma.07g060000; Glyma.13g131600; Glyma.13g148300; Glyma.13g327700;
	gma-miR162c
gma-circRNA1393	gma-miR169e	Glyma.02g195000; Glyma.02g303800; Glyma.03g203000; Glyma.07g036200; Glyma.08g285700; Glyma.08g335900; Glyma.09g068400; Glyma.09g218700; Glyma.10g082800; Glyma.12g033600; Glyma.12g236800; Glyma.13g107900; Glyma.13g202300; Glyma.14g007500; Glyma.14g010000; Glyma.15g173300; Glyma.17g051400; Glyma.18g071000; Glyma.19g172700; Glyma.19g200800;
gma-circRNA0584	gma-miR169n-3p	Glyma.02g133800; Glyma.04g053900; Glyma.06g054200; Glyma.11g026800; Glyma.13g211900; Glyma.14g083100; Glyma.17g242000;
gma-circRNA1539	gma-miR172b-5p	Glyma.01g060700; Glyma.02g122800; Glyma.02g273500; Glyma.02g301400; Glyma.05g000200; Glyma.05g184400; Glyma.06g092300; Glyma.08g142300; Glyma.08g293900; Glyma.08g318300; Glyma.10g162300; Glyma.10g192100; Glyma.10g207500; Glyma.10g289800; Glyma.11g039900; Glyma.11g101500; Glyma.11g201200; Glyma.11g230800; Glyma.12g049700; Glyma.13g062800; Glyma.13g073500; Glyma.13g100500; Glyma.14g015900; Glyma.14…
gma-circRNA0195	gma-miR172h-5p	Glyma.01g029800; Glyma.01g138800; Glyma.01g181400; Glyma.01g189800; Glyma.01g229000 ;Glyma.02g035600; Glyma.02g038700; Glyma.02g201100; Glyma.02g202400; Glyma.03g028400; Glyma.04g038200; Glyma.04g224400; Glyma.05g209400; Glyma.05g241700; Glyma.06g129100; Glyma.06g140300; Glyma.07g142800; Glyma.08g288700; Glyma.09g018500; Glyma.09g030900; Glyma.10g041100; Glyma.10g075500; Glyma.10g282000; Glyma.11…
	gma-miR172i-5p
	gma-miR172j
gma-circRNA0662	gma-miR2108a	Glyma.02g296900; Glyma.04g096200; Glyma.14g016700; Glyma.15g134400; Glyma.20g085300;
gma-circRNA1963
gma-circRNA0662	gma-miR2108b	Glyma.02g296900; Glyma.04g096200; Glyma.09g143900; Glyma.13g049200; Glyma.14g016700; Glyma.15g134400; Glyma.16g032500; Glyma.19g041800;
gma-circRNA0816	gma-miR2109-5p	Glyma.02g033000; Glyma.02g277400; Glyma.03g188600; Glyma.08g301200; Glyma.08g303700; Glyma.10g229900; Glyma.13g076200; Glyma.14g037200; Glyma.14g151100; Glyma.15g153000; Glyma.16g085900; Glyma.16g087100; Glyma.16g159700; Glyma.16g210600; Glyma.16g213900; Glyma.16g214600; Glyma.16g214800; Glyma.18g053100; Glyma.18g117800; Glyma.18g128000;
gma-circRNA1111	gma-miR2606a	Glyma.01g185700; Glyma.03g020900; Glyma.04g132900; Glyma.06g092100; Glyma.10g242400; Glyma.13g111200; Glyma.13g360100; Glyma.14g063900; Glyma.15g013800; Glyma.15g065900; Glyma.15g190800; Glyma.15g234200; Glyma.17g22600;0
	gma-miR2606b
gma-circRNA1231	gma-miR396a-5p	Glyma.01g023500; Glyma.01g130500; Glyma.02g010300; Glyma.02g041500; Glyma.02g22500;0 Glyma.03g205300; Glyma.05g006800; Glyma.05g096800; Glyma.06g115100; Glyma.06g273200; Glyma.07g267100; Glyma.08g137100; Glyma.09g020900; Glyma.09g091700; Glyma.09g235200; Glyma.15g198300; Glyma.16g095900; Glyma.17g091000; Glyma.17g168300; Glyma.18g007000; Glyma.18g261900; Glyma.19g007400; Glyma.19g152800; Glyma.19…
	gma-miR396i-5p
gma-circRNA2201	gma-miR396b-5p	Glyma.01g130500; Glyma.02g010300; Glyma.02g205600; Glyma.03g037800; Glyma.03g137400; Glyma.03g149800; Glyma.03g205300; Glyma.04g187600; Glyma.04g187900; Glyma.05g006800; Glyma.05g044200; Glyma.05g096800; Glyma.06g178200; Glyma.07g183400; Glyma.07g267100; Glyma.08g137100; Glyma.09g020900; Glyma.09g215600; Glyma.09g235200; Glyma.10g010800; Glyma.10g297400; Glyma.15g154300; Glyma.16g094900; Glyma.16…
	gma-miR396c
	gma-miR396k-5p
gma-circRNA1231	gma-miR396e	Glyma.01g023500; Glyma.02g010300; Glyma.02g041500; Glyma.03g205300; Glyma.05g006800; Glyma.05g096800; Glyma.08g137100; Glyma.09g020900; Glyma.09g091700; Glyma.09g235200; Glyma.15g198300; Glyma.16g095900; Glyma.17g168300; Glyma.18g261900; Glyma.19g007400; Glyma.19g152800; Glyma.19g202800;
gma-circRNA1231	gma-miR396h	Glyma.01g023500; Glyma.01g130500; Glyma.02g010300; Glyma.02g018800; Glyma.02g041500; Glyma.03g137400; Glyma.03g205300; Glyma.03g247600; Glyma.04g034900; Glyma.05g038000; Glyma.05g044200; Glyma.05g096800; Glyma.05g206300; Glyma.06g034900; Glyma.06g273200; Glyma.07g197700; Glyma.08g013200; Glyma.08g137100; Glyma.08g274300; Glyma.09g091700; Glyma.09g227500; Glyma.11g031500; Glyma.12g182300; Glyma.13…
gma-circRNA2603
gma-circRNA0630	gma-miR4343a	NA
	gma-miR4343b
	gma-miR4361
gma-circRNA2796	gma-miR4348b	Glyma.02g304400; Glyma.10g248700; Glyma.12g214800; Glyma.13g232700; Glyma.13g337100; Glyma.20g006800; Glyma.20g189500;
gma-circRNA1215	gma-miR4349	Glyma.01g008400;
gma-circRNA0590	gma-miR4366	NA
gma-circRNA0793	gma-miR4414-3p	Glyma.06g055900;
gma-circRNA0502	gma-miR4414-5p	Glyma.04g059000; Glyma.11g136700; Glyma.12g091500; Glyma.17g147900;
gma-circRNA2563	gma-miR482a-5p	Glyma.03g216000;
gma-circRNA0956	gma-miR4993	Glyma.01g044500; Glyma.01g066600; Glyma.01g090900; Glyma.01g111900; Glyma.02g019200; Glyma.02g026800; Glyma.02g105700; Glyma.02g139500; Glyma.02g197300; Glyma.03g015900; Glyma.03g109000; Glyma.03g182000; Glyma.03g191300; Glyma.03g215500; Glyma.03g263000; Glyma.04g133100; Glyma.04g141400; Glyma.04g193600; Glyma.04g193900; Glyma.04g213200; Glyma.05g127200; Glyma.05g131300; Glyma.05g146100; Glyma.05…
gma-circRNA1900	gma-miR5033	Glyma.01g081500; Glyma.14g088600; Glyma.14g169300; Glyma.16g179800;
gma-circRNA1225	gma-miR5037c	Glyma.03g213400; Glyma.04g046700; Glyma.04g202700; Glyma.06g261100; Glyma.08g275900; Glyma.10g030000; Glyma.13g068200; Glyma.13g079800; Glyma.14g014800;
gma-circRNA0053	gma-miR5040	Glyma.01g142700; Glyma.02g122700; Glyma.08g031900; Glyma.08g113200; Glyma.08g184300; Glyma.14g058400; Glyma.14g068600; Glyma.15g061800; Glyma.16g212400; Glyma.20g001000; Glyma.20g199900;
gma-circRNA1003	gma-miR5370	Glyma.01g081500; Glyma.01g156200; Glyma.04g249400; Glyma.06g113500; Glyma.13g078400; Glyma.13g240700; Glyma.14g150600;
gma-circRNA0816	gma-miR5373	Glyma.01g169900; Glyma.04g150900; Glyma.06g213300; Glyma.07g010500; Glyma.07g105300; Glyma.08g193700; Glyma.10g119200; Glyma.10g169000; Glyma.13g319000; Glyma.15g019700; Glyma.20g070200; Glyma.20g152200;
gma-circRNA1324	gma-miR5376	Glyma.06g015900; Glyma.06g285500; Glyma.07g239600; Glyma.08g163800; Glyma.09g123500; Glyma.13g184900; Glyma.13g190000; Glyma.13g190300; Glyma.13g190400; Glyma.13g190800; Glyma.13g193100; Glyma.13g193300; Glyma.13g194100; Glyma.13g195600; Glyma.15g231500; Glyma.15g232800; Glyma.15g233200; Glyma.15g233400; Glyma.15g254300; Glyma.15g263400;
gma-circRNA0053	gma-miR5667-3p	Glyma.08g238400; Glyma.11g043700; Glyma.12g146900; Glyma.18g240100;
gma-circRNA1647	gma-miR5675	Glyma.01g154400; Glyma.06g083800; Glyma.07g142300; Glyma.08g301200; Glyma.11g090200; Glyma.12g217400;
gma-circRNA2034	gma-miR5678	Glyma.02g191100; Glyma.04g178400; Glyma.06g186500; Glyma.08g214800; Glyma.11g251500; Glyma.12g241700; Glyma.16g198200; Glyma.17g232600; Glyma.19g050100;
gma-circRNA0383	gma-miR5763a	Glyma.14g186900;
	gma-miR5763b
	gma-miR5763c
gma-circRNA0730	gma-miR5769	Glyma.01g057100; Glyma.01g117200; Glyma.02g115400; Glyma.04g051900; Glyma.04g095900; Glyma.04g164400; Glyma.06g078300; Glyma.11g042700; Glyma.12g196800; Glyma.16g208100; Glyma.18g132900;
gma-circRNA1003
gma-circRNA2336	gma-miR5779	Glyma.07g259300; Glyma.17g015000; Glyma.19g006900;
gma-circRNA1963	gma-miR6299	Glyma.01g062400; Glyma.02g017200; Glyma.04g191500; Glyma.05g079100; Glyma.06g027600; Glyma.06g085600; Glyma.06g116300; Glyma.07g070500; Glyma.07g072700; Glyma.12g22300;0
gma-circRNA0215	gma-miR9722	Glyma.01g169500; Glyma.01g181600; Glyma.01g224700; Glyma.02g038800; Glyma.02g049100; Glyma.02g103500; Glyma.02g144200; Glyma.02g205500; Glyma.02g233200; Glyma.02g247800; Glyma.03g029600; Glyma.03g129600; Glyma.04g001100; Glyma.04g093600; Glyma.04g202300; Glyma.05g236900; Glyma.05g245000; Glyma.06g126600; Glyma.06g179400; Glyma.07g087200; Glyma.08g173400; Glyma.08g202700; Glyma.08g259000; Glyma.08…
gma-circRNA1246	gma-miR9724	Glyma.10g053500;
gma-circRNA2600
gma-circRNA2601
gma-circRNA0679	gma-miR9728	Glyma.10g053500; Glyma.01g184500; Glyma.03g232000; Glyma.05g102600; Glyma.10g167300; Glyma.10g175400; Glyma.10g296600; Glyma.11g231000; Glyma.13g133100;
gma-circRNA0053	gma-miR9760	Glyma.03g220500; Glyma.04g209000; Glyma.05g215900; Glyma.06g230300; Glyma.07g040100; Glyma.08g113500; Glyma.09g047700; Glyma.10g220200; Glyma.12g161200; Glyma.13g038900; Glyma.13g270800; Glyma.13g337700; Glyma.16g127300;
gma-circRNA1366
gma-circRNA1367
